# Supplementary material for: Enantioselective one-carbon expansion of aromatic rings by simultaneous formation and chromoselective irradiation of a transient coloured enolate
Source: Chem Sci. 2022 Jan 25;13(7):2079–85. doi: 10.1039/d1sc06684f (PMC8848985; doi:10.1039/d1sc06684f)
Supplement: SC-013-D1SC06684F-s002 [file SC-013-D1SC06684F-s002.cif]

# Electronic Supplementary Material (ESI) for Chemical Science.
# This journal is © The Royal Society of Chemistry 2022

####################################################################### 
# 
# This file contains crystal structure data downloaded from the 
# Cambridge Structural Database (CSD) hosted by the Cambridge 
# Crystallographic Data Centre (CCDC).
# 
# Full information about CCDC data access policies and citation 
# guidelines are available at http://www.ccdc.cam.ac.uk/access/V1 
# 
# Audit and citation data items may have been added by the CCDC. 
# Please retain this information to preserve the provenance of 
# this file and to allow appropriate attribution of the data. 
# 
#######################################################################

data_rs_660aa
_database_code_depnum_ccdc_archive 'CCDC 2083305'
_audit_update_record             
;
2021-05-12 deposited with the CCDC.	2022-01-25 downloaded from the CCDC.
;
_audit_creation_date             2021-04-16
_audit_creation_method           
;
Olex2 1.2
(compiled 2018.05.29 svn.r3508 for OlexSys, GUI svn.r5506)
;
_shelx_SHELXL_version_number     2017/1
_chemical_name_common            ?
_chemical_name_systematic        ?
_chemical_formula_moiety         'C19 H23 N O2'
_chemical_formula_sum            'C19 H23 N O2'
_chemical_formula_weight         297.38
_chemical_absolute_configuration ad
_chemical_melting_point          ?
loop_
_atom_type_symbol
_atom_type_description
_atom_type_scat_dispersion_real
_atom_type_scat_dispersion_imag
_atom_type_scat_source
C C 0.0181 0.0091 'International Tables Vol C Tables 4.2.6.8 and 6.1.1.4'
H H 0.0000 0.0000 'International Tables Vol C Tables 4.2.6.8 and 6.1.1.4'
N N 0.0311 0.0180 'International Tables Vol C Tables 4.2.6.8 and 6.1.1.4'
O O 0.0492 0.0322 'International Tables Vol C Tables 4.2.6.8 and 6.1.1.4'

_shelx_space_group_comment       
;
The symmetry employed for this shelxl refinement is uniquely defined
by the following loop, which should always be used as a source of
symmetry information in preference to the above space-group names.
They are only intended as comments.
;
_space_group_crystal_system      orthorhombic
_space_group_IT_number           19
_space_group_name_H-M_alt        'P 21 21 21'
_space_group_name_Hall           'P 2ac 2ab'
loop_
_space_group_symop_operation_xyz
'x, y, z'
'-x+1/2, -y, z+1/2'
'-x, y+1/2, -z+1/2'
'x+1/2, -y+1/2, -z'

_cell_length_a                   9.4746(3)
_cell_length_b                   12.0701(4)
_cell_length_c                   30.0751(11)
_cell_angle_alpha                90
_cell_angle_beta                 90
_cell_angle_gamma                90
_cell_volume                     3439.4(2)
_cell_formula_units_Z            8
_cell_measurement_reflns_used    9591
_cell_measurement_temperature    100
_cell_measurement_theta_max      68.46
_cell_measurement_theta_min      4.89
_shelx_estimated_absorpt_T_max   0.933
_shelx_estimated_absorpt_T_min   0.726
_exptl_absorpt_coefficient_mu    0.582
_exptl_absorpt_correction_T_max  0.7531
_exptl_absorpt_correction_T_min  0.4336
_exptl_absorpt_correction_type   multi-scan
_exptl_absorpt_process_details   
'SADABS-2016/2 (Bruker,2016/2) was used for absorption correction. wR2(int) was 0.1595 before and 0.0546 after correction. The Ratio of minimum to maximum transmission is 0.5758. The \l/2 correction factor is Not present.'
_exptl_absorpt_special_details   ?
_exptl_crystal_colour            'clear colourless'
_exptl_crystal_colour_lustre     clear
_exptl_crystal_colour_modifier   .
_exptl_crystal_colour_primary    colourless
_exptl_crystal_density_diffrn    1.149
_exptl_crystal_density_meas      ?
_exptl_crystal_density_method    ?
_exptl_crystal_description       needle
_exptl_crystal_F_000             1280
_exptl_crystal_size_max          0.587
_exptl_crystal_size_mid          0.19
_exptl_crystal_size_min          0.12
_exptl_transmission_factor_max   ?
_exptl_transmission_factor_min   ?
_diffrn_reflns_av_R_equivalents  0.0302
_diffrn_reflns_av_unetI/netI     0.0093
_diffrn_reflns_Laue_measured_fraction_full 1.000
_diffrn_reflns_Laue_measured_fraction_max 0.998
_diffrn_reflns_limit_h_max       11
_diffrn_reflns_limit_h_min       -11
_diffrn_reflns_limit_k_max       14
_diffrn_reflns_limit_k_min       -13
_diffrn_reflns_limit_l_max       36
_diffrn_reflns_limit_l_min       -36
_diffrn_reflns_number            127528
_diffrn_reflns_point_group_measured_fraction_full 1.000
_diffrn_reflns_point_group_measured_fraction_max 0.999
_diffrn_reflns_theta_full        67.679
_diffrn_reflns_theta_max         68.552
_diffrn_reflns_theta_min         2.939
_diffrn_ambient_temperature      100.0
_diffrn_detector                 'Bruker PHOTON III C7'
_diffrn_detector_area_resol_mean ?
_diffrn_detector_type            CPAD
_diffrn_measured_fraction_theta_full 1.000
_diffrn_measured_fraction_theta_max 0.998
_diffrn_measurement_device       'Bruker D8 Venture dual source kappa CPAD'
_diffrn_measurement_device_type  'Bruker D8 Venture dual source kappa CPAD'
_diffrn_measurement_method       '\f and \w-scan'
_diffrn_radiation_monochromator  'focusing mirrors'
_diffrn_radiation_probe          X-ray
_diffrn_radiation_type           CuK\a
_diffrn_radiation_wavelength     1.54178
_diffrn_source                   'microfocus sealed X-ray tube'
_diffrn_source_type              'Incoatec I\uS microsource'
_diffrn_standards_number         0
_reflns_Friedel_coverage         0.766
_reflns_Friedel_fraction_full    1.000
_reflns_Friedel_fraction_max     0.999
_reflns_number_gt                6290
_reflns_number_total             6333
_reflns_special_details          
;
 Reflections were merged by SHELXL according to the crystal
 class for the calculation of statistics and refinement.
 
 _reflns_Friedel_fraction is defined as the number of unique
 Friedel pairs measured divided by the number that would be
 possible theoretically, ignoring centric projections and
 systematic absences.
;
_reflns_threshold_expression     'I > 2\s(I)'
_computing_cell_refinement       'SAINT v8.39.0 (Bruker, 2018)'
_computing_data_collection       'Bruker SC-XRD Suite'
_computing_data_reduction        'SAINT v8.39.0 (Bruker, 2018)'
_computing_molecular_graphics    'Olex2 (Dolomanov et al., 2009)'
_computing_publication_material  'Olex2 (Dolomanov et al., 2009)'
_computing_structure_refinement  'ShelXL (Sheldrick, 2015)'
_computing_structure_solution    'ShelXT (Sheldrick, 2015)'
_refine_diff_density_max         0.128
_refine_diff_density_min         -0.133
_refine_diff_density_rms         0.030
_refine_ls_abs_structure_details 
;
 Flack x determined using 2715 quotients [(I+)-(I-)]/[(I+)+(I-)]
 (Parsons, Flack and Wagner, Acta Cryst. B69 (2013) 249-259).
;
_refine_ls_abs_structure_Flack   -0.01(3)
_refine_ls_extinction_coef       .
_refine_ls_extinction_method     none
_refine_ls_goodness_of_fit_ref   1.051
_refine_ls_hydrogen_treatment    mixed
_refine_ls_matrix_type           full
_refine_ls_number_parameters     452
_refine_ls_number_reflns         6333
_refine_ls_number_restraints     105
_refine_ls_R_factor_all          0.0268
_refine_ls_R_factor_gt           0.0266
_refine_ls_restrained_S_all      1.049
_refine_ls_shift/su_max          0.001
_refine_ls_shift/su_mean         0.000
_refine_ls_structure_factor_coef Fsqd
_refine_ls_weighting_details     
'w=1/[\s^2^(Fo^2^)+(0.0355P)^2^+0.6587P] where P=(Fo^2^+2Fc^2^)/3'
_refine_ls_weighting_scheme      calc
_refine_ls_wR_factor_gt          0.0672
_refine_ls_wR_factor_ref         0.0674
_refine_special_details          
;
 Hydrogen atoms on nitrogen atoms (not including the minor component of the 
 disordered part) were found by difference map after all other atoms had been
 refined. All other hydrogens were placed geometrically and refined using a
 riding model.

 Two molecules are present in the asymmetric unit and one is partially
 disordered and has been modelled in two positions with a refined occupancy
 ratio of 0.823:0.177(15). Equivalent tom distances in the major and minor
 component have been restrained to be the same. Due to proximity, equivalent 
 atoms in the major and minor component have been restrained to have the same
 ADP.
;
_olex2_refinement_description    
;
1. Fixed Uiso
 At 1.2 times of:
  All C(H) groups, All N(H) groups
 At 1.5 times of:
  All C(H,H,H) groups
2. Restrained distances
 C36-C37 \\sim C36A-C37A \\sim C36-C38 \\sim C36A-C38A
 with sigma of 0.005
 C37-C38 \\sim C37A-C38A
 with sigma of 0.01
 N2-C36 \\sim N2A-C36A
 with sigma of 0.005
 C35-N2 \\sim C35-N2A
 with sigma of 0.01
3. Uiso/Uaniso restraints and constraints
C36 \\sim C36A \\sim C37 \\sim C37A \\sim C38 \\sim C38A \\sim N2 \\sim N2A:
within 2A with sigma of 0.005 and sigma for terminal atoms of 0.01
4. Others
 Sof(C36A)=Sof(H36A)=Sof(C37A)=Sof(H37D)=Sof(H37E)=Sof(H37F)=Sof(C38A)=
 Sof(H38D)=Sof(H38E)=Sof(H38F)=Sof(N2A)=Sof(H2A)=1-FVAR(1)
 Sof(C36)=Sof(H36)=Sof(C37)=Sof(H37A)=Sof(H37B)=Sof(H37C)=Sof(C38)=Sof(H38A)=
 Sof(H38B)=Sof(H38C)=Sof(N2)=Sof(H2)=FVAR(1)
5.a Ternary CH refined with riding coordinates:
 C17(H17), C36(H36), C36A(H36A)
5.b Aromatic/amide H refined with riding coordinates:
 C3(H3), C4(H4), C5(H5), C7(H7), C9(H9), C10(H10), C11(H11), C12(H12),
 C13(H13), C22(H22), C23(H23), C24(H24), C26(H26), C28(H28), C29(H29), C30(H30),
  C31(H31), C32(H32), N2A(H2A)
5.c Idealised Me refined as rotating group:
 C14(H14A,H14B,H14C), C15(H15A,H15B,H15C), C18(H18A,H18B,H18C), C19(H19A,H19B,
 H19C), C33(H33A,H33B,H33C), C34(H34A,H34B,H34C), C37(H37A,H37B,H37C),
 C37A(H37D,H37E,H37F), C38(H38A,H38B,H38C), C38A(H38D,H38E,H38F)
;
_atom_sites_solution_hydrogens   mixed
_atom_sites_solution_primary     dual
_atom_sites_solution_secondary   difmap
loop_
_atom_site_label
_atom_site_type_symbol
_atom_site_fract_x
_atom_site_fract_y
_atom_site_fract_z
_atom_site_U_iso_or_equiv
_atom_site_adp_type
_atom_site_occupancy
_atom_site_site_symmetry_order
_atom_site_calc_flag
_atom_site_refinement_flags_posn
_atom_site_refinement_flags_adp
_atom_site_refinement_flags_occupancy
_atom_site_disorder_assembly
_atom_site_disorder_group
C1 C 0.37267(17) 0.57853(13) 0.72872(5) 0.0229(3) Uani 1 1 d . . . . .
C2 C 0.26178(17) 0.49141(15) 0.71783(5) 0.0255(3) Uani 1 1 d . . . . .
C3 C 0.29252(18) 0.39267(14) 0.69901(5) 0.0273(3) Uani 1 1 d . . . . .
H3 H 0.218587 0.339672 0.697323 0.033 Uiso 1 1 calc R . . . .
C4 C 0.42782(19) 0.36091(13) 0.68129(5) 0.0262(3) Uani 1 1 d . . . . .
H4 H 0.450950 0.284411 0.682711 0.031 Uiso 1 1 calc R . . . .
C5 C 0.52552(16) 0.42861(13) 0.66282(5) 0.0222(3) Uani 1 1 d . . . . .
H5 H 0.612534 0.397121 0.653517 0.027 Uiso 1 1 calc R . . . .
C6 C 0.50463(15) 0.54620(12) 0.65650(5) 0.0189(3) Uani 1 1 d . . . . .
C7 C 0.42870(16) 0.61195(13) 0.68347(5) 0.0206(3) Uani 1 1 d . . . . .
H7 H 0.408630 0.684884 0.673416 0.025 Uiso 1 1 calc R . . . .
C8 C 0.48735(17) 0.53495(13) 0.76030(5) 0.0239(3) Uani 1 1 d . . . . .
C9 C 0.4544(2) 0.45821(15) 0.79322(5) 0.0308(4) Uani 1 1 d . . . . .
H9 H 0.362945 0.425963 0.794031 0.037 Uiso 1 1 calc R . . . .
C10 C 0.5543(2) 0.42828(16) 0.82500(6) 0.0381(4) Uani 1 1 d . . . . .
H10 H 0.530949 0.375194 0.847132 0.046 Uiso 1 1 calc R . . . .
C11 C 0.6868(2) 0.47525(19) 0.82450(6) 0.0421(5) Uani 1 1 d . . . . .
H11 H 0.754733 0.454687 0.846221 0.051 Uiso 1 1 calc R . . . .
C12 C 0.7206(2) 0.5528(2) 0.79209(6) 0.0436(5) Uani 1 1 d . . . . .
H12 H 0.811717 0.585714 0.791710 0.052 Uiso 1 1 calc R . . . .
C13 C 0.62107(19) 0.58237(16) 0.76017(6) 0.0334(4) Uani 1 1 d . . . . .
H13 H 0.644758 0.635465 0.738073 0.040 Uiso 1 1 calc R . . . .
C14 C 0.30817(19) 0.68126(15) 0.75110(6) 0.0316(4) Uani 1 1 d . . . . .
H14A H 0.233216 0.711411 0.732188 0.047 Uiso 1 1 calc GR . . . .
H14B H 0.381587 0.737450 0.755372 0.047 Uiso 1 1 calc GR . . . .
H14C H 0.268590 0.660377 0.780019 0.047 Uiso 1 1 calc GR . . . .
C15 C 0.01405(19) 0.4655(2) 0.70937(6) 0.0444(5) Uani 1 1 d . . . . .
H15A H 0.028852 0.461577 0.677160 0.067 Uiso 1 1 calc GR . . . .
H15B H -0.074349 0.504675 0.715569 0.067 Uiso 1 1 calc GR . . . .
H15C H 0.008891 0.390283 0.721581 0.067 Uiso 1 1 calc GR . . . .
C16 C 0.57176(15) 0.59430(12) 0.61559(5) 0.0185(3) Uani 1 1 d . . . . .
C17 C 0.53914(17) 0.71230(13) 0.54951(5) 0.0260(3) Uani 1 1 d . . . . .
H17 H 0.644571 0.715935 0.549934 0.031 Uiso 1 1 calc R . . . .
C18 C 0.4938(2) 0.64290(17) 0.50962(6) 0.0383(4) Uani 1 1 d . . . . .
H18A H 0.531363 0.567628 0.512676 0.057 Uiso 1 1 calc GR . . . .
H18B H 0.530463 0.676453 0.482281 0.057 Uiso 1 1 calc GR . . . .
H18C H 0.390553 0.640023 0.508261 0.057 Uiso 1 1 calc GR . . . .
C19 C 0.4821(2) 0.82971(15) 0.54694(6) 0.0402(4) Uani 1 1 d . . . . .
H19A H 0.378664 0.827663 0.546394 0.060 Uiso 1 1 calc GR . . . .
H19B H 0.516841 0.865453 0.519813 0.060 Uiso 1 1 calc GR . . . .
H19C H 0.513815 0.871757 0.572955 0.060 Uiso 1 1 calc GR . . . .
N1 N 0.49151(15) 0.66134(11) 0.59103(4) 0.0208(3) Uani 1 1 d . . . . .
H1 H 0.407(2) 0.6674(15) 0.5961(6) 0.022(5) Uiso 1 1 d . . . . .
O1 O 0.12923(12) 0.52368(12) 0.72956(4) 0.0349(3) Uani 1 1 d . . . . .
O2 O 0.69634(11) 0.57159(9) 0.60639(4) 0.0248(2) Uani 1 1 d . . . . .
C20 C -0.05298(15) 0.40322(12) 0.53344(5) 0.0196(3) Uani 1 1 d . . . . .
C21 C 0.06047(17) 0.39127(12) 0.49790(5) 0.0219(3) Uani 1 1 d . . . . .
C22 C 0.20001(17) 0.39264(12) 0.50714(6) 0.0248(3) Uani 1 1 d . . . . .
H22 H 0.263307 0.380069 0.483162 0.030 Uiso 1 1 calc R . . . .
C23 C 0.26047(16) 0.41160(13) 0.55034(6) 0.0250(3) Uani 1 1 d . . . . .
H23 H 0.345340 0.372881 0.556776 0.030 Uiso 1 1 calc R . . . .
C24 C 0.21029(16) 0.47828(13) 0.58287(5) 0.0225(3) Uani 1 1 d . . . . .
H24 H 0.261043 0.481516 0.610078 0.027 Uiso 1 1 calc R . . . .
C25 C 0.08384(16) 0.54506(12) 0.57873(5) 0.0185(3) Uani 1 1 d . . . . .
C26 C -0.02892(15) 0.51623(12) 0.55406(5) 0.0181(3) Uani 1 1 d . . . . .
H26 H -0.099049 0.571152 0.549185 0.022 Uiso 1 1 calc R . . . .
C27 C -0.04467(16) 0.31031(13) 0.56837(5) 0.0224(3) Uani 1 1 d . . . . .
C28 C 0.01062(17) 0.20620(13) 0.55826(6) 0.0287(4) Uani 1 1 d . . . . .
H28 H 0.047387 0.192161 0.529420 0.034 Uiso 1 1 calc R . . . .
C29 C 0.0122(2) 0.12284(15) 0.59019(7) 0.0381(4) Uani 1 1 d . . . . .
H29 H 0.050311 0.052263 0.583030 0.046 Uiso 1 1 calc R . . . .
C30 C -0.0413(2) 0.14190(16) 0.63225(7) 0.0418(5) Uani 1 1 d . . . . .
H30 H -0.038168 0.085387 0.654217 0.050 Uiso 1 1 calc R . . . .
C31 C -0.0998(2) 0.24464(17) 0.64207(6) 0.0396(5) Uani 1 1 d . . . . .
H31 H -0.138460 0.257861 0.670724 0.048 Uiso 1 1 calc R . . . .
C32 C -0.10198(18) 0.32793(14) 0.61037(6) 0.0285(4) Uani 1 1 d . . . . .
H32 H -0.142955 0.397612 0.617375 0.034 Uiso 1 1 calc R . . . .
C33 C -0.20241(17) 0.40161(14) 0.51331(6) 0.0251(3) Uani 1 1 d . . . . .
H33A H -0.211708 0.462057 0.491754 0.038 Uiso 1 1 calc GR . . . .
H33B H -0.272272 0.411146 0.537030 0.038 Uiso 1 1 calc GR . . . .
H33C H -0.218337 0.330590 0.498333 0.038 Uiso 1 1 calc GR . . . .
C34 C 0.0999(2) 0.37045(17) 0.41993(6) 0.0398(5) Uani 1 1 d . . . . .
H34A H 0.046012 0.367675 0.392127 0.060 Uiso 1 1 calc GR . . . .
H34B H 0.158976 0.304104 0.422361 0.060 Uiso 1 1 calc GR . . . .
H34C H 0.159901 0.436564 0.420052 0.060 Uiso 1 1 calc GR . . . .
C35 C 0.08585(16) 0.65528(12) 0.60214(5) 0.0201(3) Uani 1 1 d D . . . .
C36 C -0.0589(3) 0.8069(3) 0.63403(15) 0.0232(7) Uani 0.823(15) 1 d D U P A 1
H36 H 0.021907 0.855237 0.625024 0.028 Uiso 0.823(15) 1 calc R . P A 1
C36A C -0.0528(17) 0.7846(15) 0.6455(6) 0.0251(19) Uani 0.177(15) 1 d D U P A 2
H36A H 0.039185 0.825264 0.645932 0.030 Uiso 0.177(15) 1 calc R . P A 2
C37 C -0.0587(6) 0.7964(5) 0.68451(13) 0.0410(11) Uani 0.823(15) 1 d D U P A 1
H37A H -0.139691 0.751765 0.693954 0.061 Uiso 0.823(15) 1 calc GR . P A 1
H37B H -0.065010 0.870285 0.697879 0.061 Uiso 0.823(15) 1 calc GR . P A 1
H37C H 0.028853 0.760443 0.694172 0.061 Uiso 0.823(15) 1 calc GR . P A 1
C37A C -0.0974(19) 0.7571(19) 0.6927(4) 0.034(3) Uani 0.177(15) 1 d D U P A 2
H37D H -0.179123 0.707347 0.691932 0.051 Uiso 0.177(15) 1 calc GR . P A 2
H37E H -0.122751 0.825456 0.708339 0.051 Uiso 0.177(15) 1 calc GR . P A 2
H37F H -0.019211 0.720702 0.708206 0.051 Uiso 0.177(15) 1 calc GR . P A 2
C38 C -0.1950(5) 0.8590(5) 0.61722(17) 0.0271(8) Uani 0.823(15) 1 d D U P A 1
H38A H -0.188666 0.870144 0.585008 0.041 Uiso 0.823(15) 1 calc GR . P A 1
H38B H -0.209427 0.930605 0.631911 0.041 Uiso 0.823(15) 1 calc GR . P A 1
H38C H -0.274549 0.809897 0.623928 0.041 Uiso 0.823(15) 1 calc GR . P A 1
C38A C -0.163(3) 0.853(2) 0.6213(7) 0.026(3) Uani 0.177(15) 1 d D U P A 2
H38D H -0.136921 0.859446 0.589850 0.040 Uiso 0.177(15) 1 calc GR . P A 2
H38E H -0.167865 0.927091 0.634565 0.040 Uiso 0.177(15) 1 calc GR . P A 2
H38F H -0.255139 0.816799 0.623784 0.040 Uiso 0.177(15) 1 calc GR . P A 2
N2 N -0.0410(3) 0.6983(3) 0.61306(14) 0.0207(7) Uani 0.823(15) 1 d D U P A 1
H2 H -0.113(3) 0.658(2) 0.6102(8) 0.024(6) Uiso 0.823(15) 1 d . . P A 1
N2A N -0.0364(15) 0.6795(15) 0.6218(6) 0.023(2) Uani 0.177(15) 1 d D U P A 2
H2A H -0.107165 0.632338 0.620469 0.027 Uiso 0.177(15) 1 calc R . P A 2
O3 O 0.00433(13) 0.37486(9) 0.45684(4) 0.0296(3) Uani 1 1 d . . . . .
O4 O 0.19730(11) 0.70552(9) 0.60922(4) 0.0263(2) Uani 1 1 d . . . . .

loop_
_atom_site_aniso_label
_atom_site_aniso_U_11
_atom_site_aniso_U_22
_atom_site_aniso_U_33
_atom_site_aniso_U_23
_atom_site_aniso_U_13
_atom_site_aniso_U_12
C1 0.0206(7) 0.0277(8) 0.0202(7) -0.0017(6) 0.0022(6) 0.0010(6)
C2 0.0191(7) 0.0394(9) 0.0180(7) 0.0045(6) 0.0030(6) -0.0028(7)
C3 0.0273(8) 0.0324(8) 0.0222(7) 0.0041(6) 0.0006(7) -0.0107(7)
C4 0.0329(9) 0.0231(7) 0.0226(7) 0.0031(6) -0.0023(7) -0.0026(7)
C5 0.0213(7) 0.0237(7) 0.0217(7) 0.0008(6) 0.0002(6) 0.0021(6)
C6 0.0137(6) 0.0229(7) 0.0202(7) 0.0010(6) -0.0026(6) -0.0006(6)
C7 0.0175(7) 0.0223(7) 0.0220(7) 0.0005(6) -0.0010(6) -0.0014(6)
C8 0.0258(8) 0.0275(8) 0.0184(7) -0.0048(6) 0.0007(6) 0.0047(7)
C9 0.0367(9) 0.0338(9) 0.0219(8) -0.0014(6) -0.0003(7) 0.0001(8)
C10 0.0557(12) 0.0352(9) 0.0235(8) 0.0001(7) -0.0033(8) 0.0087(9)
C11 0.0424(11) 0.0564(12) 0.0275(9) -0.0057(8) -0.0109(8) 0.0189(10)
C12 0.0282(10) 0.0667(14) 0.0357(10) -0.0056(9) -0.0071(8) 0.0023(9)
C13 0.0282(9) 0.0443(10) 0.0275(8) 0.0005(8) -0.0015(7) -0.0019(8)
C14 0.0288(8) 0.0389(9) 0.0272(8) -0.0050(7) 0.0034(7) 0.0074(8)
C15 0.0215(9) 0.0780(15) 0.0337(9) -0.0014(10) -0.0021(7) -0.0102(10)
C16 0.0157(7) 0.0189(6) 0.0208(7) -0.0033(6) 0.0001(6) -0.0037(6)
C17 0.0263(8) 0.0299(8) 0.0219(7) 0.0062(6) 0.0010(6) -0.0067(7)
C18 0.0472(11) 0.0437(10) 0.0241(8) 0.0014(7) 0.0013(8) -0.0092(9)
C19 0.0569(12) 0.0307(9) 0.0329(9) 0.0112(7) -0.0008(9) -0.0043(9)
N1 0.0143(7) 0.0260(6) 0.0220(6) 0.0042(5) 0.0021(5) -0.0030(5)
O1 0.0188(6) 0.0569(8) 0.0289(6) -0.0030(6) 0.0034(5) -0.0033(6)
O2 0.0152(5) 0.0283(6) 0.0309(6) 0.0007(5) 0.0048(5) -0.0008(4)
C20 0.0167(7) 0.0178(7) 0.0244(7) -0.0001(6) 0.0012(6) -0.0006(6)
C21 0.0278(8) 0.0143(6) 0.0238(7) -0.0009(6) 0.0030(6) 0.0003(6)
C22 0.0247(8) 0.0171(7) 0.0327(8) 0.0007(6) 0.0105(7) 0.0027(6)
C23 0.0156(7) 0.0194(7) 0.0398(9) 0.0040(7) 0.0025(6) 0.0009(6)
C24 0.0167(7) 0.0202(7) 0.0306(8) 0.0038(6) -0.0005(6) -0.0023(6)
C25 0.0164(7) 0.0186(7) 0.0205(7) 0.0021(5) 0.0042(6) -0.0015(6)
C26 0.0151(7) 0.0185(7) 0.0207(7) 0.0014(6) 0.0052(5) 0.0009(5)
C27 0.0160(7) 0.0213(7) 0.0299(8) 0.0027(6) -0.0015(6) -0.0054(6)
C28 0.0219(7) 0.0230(8) 0.0412(9) 0.0038(7) 0.0013(7) -0.0030(7)
C29 0.0291(9) 0.0250(8) 0.0602(12) 0.0120(8) -0.0065(9) -0.0035(7)
C30 0.0412(11) 0.0361(10) 0.0481(11) 0.0220(9) -0.0143(9) -0.0169(8)
C31 0.0446(11) 0.0430(10) 0.0313(9) 0.0081(8) -0.0016(8) -0.0224(9)
C32 0.0265(8) 0.0285(8) 0.0306(8) 0.0023(7) 0.0027(7) -0.0100(7)
C33 0.0219(8) 0.0223(7) 0.0312(8) -0.0027(6) -0.0046(7) -0.0008(7)
C34 0.0536(12) 0.0412(10) 0.0245(9) -0.0029(7) 0.0099(8) 0.0102(9)
C35 0.0171(7) 0.0221(7) 0.0209(7) 0.0011(6) 0.0001(6) -0.0011(6)
C36 0.0213(11) 0.0223(13) 0.0261(16) -0.0064(10) -0.0026(10) 0.0025(10)
C36A 0.020(3) 0.025(4) 0.031(4) -0.006(3) -0.001(3) -0.002(3)
C37 0.052(2) 0.041(2) 0.0303(15) -0.0105(15) -0.0129(14) 0.0195(18)
C37A 0.042(6) 0.035(6) 0.025(5) -0.005(5) 0.002(4) 0.008(5)
C38 0.0221(18) 0.0253(13) 0.0339(15) -0.0039(11) -0.0061(12) 0.0062(13)
C38A 0.032(7) 0.019(6) 0.028(6) -0.011(5) 0.004(5) -0.007(6)
N2 0.0149(9) 0.0197(12) 0.0275(15) -0.0031(10) 0.0019(9) -0.0018(8)
N2A 0.021(3) 0.022(4) 0.025(4) -0.010(4) 0.002(3) -0.004(3)
O3 0.0362(6) 0.0282(6) 0.0242(6) -0.0040(4) 0.0034(5) 0.0025(5)
O4 0.0163(5) 0.0246(5) 0.0381(6) -0.0053(5) -0.0012(5) -0.0023(5)

_geom_special_details            
;
 All esds (except the esd in the dihedral angle between two l.s. planes)
 are estimated using the full covariance matrix.  The cell esds are taken
 into account individually in the estimation of esds in distances, angles
 and torsion angles; correlations between esds in cell parameters are only
 used when they are defined by crystal symmetry.  An approximate (isotropic)
 treatment of cell esds is used for estimating esds involving l.s. planes.
;
loop_
_geom_bond_atom_site_label_1
_geom_bond_atom_site_label_2
_geom_bond_distance
_geom_bond_site_symmetry_2
_geom_bond_publ_flag
C1 C2 1.522(2) . ?
C1 C7 1.515(2) . ?
C1 C8 1.536(2) . ?
C1 C14 1.538(2) . ?
C2 C3 1.351(2) . ?
C2 O1 1.361(2) . ?
C3 H3 0.9500 . ?
C3 C4 1.440(2) . ?
C4 H4 0.9500 . ?
C4 C5 1.354(2) . ?
C5 H5 0.9500 . ?
C5 C6 1.446(2) . ?
C6 C7 1.344(2) . ?
C6 C16 1.502(2) . ?
C7 H7 0.9500 . ?
C8 C9 1.391(2) . ?
C8 C13 1.390(2) . ?
C9 H9 0.9500 . ?
C9 C10 1.393(3) . ?
C10 H10 0.9500 . ?
C10 C11 1.378(3) . ?
C11 H11 0.9500 . ?
C11 C12 1.389(3) . ?
C12 H12 0.9500 . ?
C12 C13 1.393(3) . ?
C13 H13 0.9500 . ?
C14 H14A 0.9800 . ?
C14 H14B 0.9800 . ?
C14 H14C 0.9800 . ?
C15 H15A 0.9800 . ?
C15 H15B 0.9800 . ?
C15 H15C 0.9800 . ?
C15 O1 1.433(2) . ?
C16 N1 1.334(2) . ?
C16 O2 1.2429(18) . ?
C17 H17 1.0000 . ?
C17 C18 1.525(2) . ?
C17 C19 1.519(2) . ?
C17 N1 1.4634(19) . ?
C18 H18A 0.9800 . ?
C18 H18B 0.9800 . ?
C18 H18C 0.9800 . ?
C19 H19A 0.9800 . ?
C19 H19B 0.9800 . ?
C19 H19C 0.9800 . ?
N1 H1 0.82(2) . ?
C20 C21 1.523(2) . ?
C20 C26 1.516(2) . ?
C20 C27 1.539(2) . ?
C20 C33 1.540(2) . ?
C21 C22 1.351(2) . ?
C21 O3 1.359(2) . ?
C22 H22 0.9500 . ?
C22 C23 1.438(2) . ?
C23 H23 0.9500 . ?
C23 C24 1.353(2) . ?
C24 H24 0.9500 . ?
C24 C25 1.449(2) . ?
C25 C26 1.347(2) . ?
C25 C35 1.505(2) . ?
C26 H26 0.9500 . ?
C27 C28 1.395(2) . ?
C27 C32 1.391(2) . ?
C28 H28 0.9500 . ?
C28 C29 1.391(2) . ?
C29 H29 0.9500 . ?
C29 C30 1.382(3) . ?
C30 H30 0.9500 . ?
C30 C31 1.390(3) . ?
C31 H31 0.9500 . ?
C31 C32 1.386(3) . ?
C32 H32 0.9500 . ?
C33 H33A 0.9800 . ?
C33 H33B 0.9800 . ?
C33 H33C 0.9800 . ?
C34 H34A 0.9800 . ?
C34 H34B 0.9800 . ?
C34 H34C 0.9800 . ?
C34 O3 1.433(2) . ?
C35 N2 1.349(3) . ?
C35 N2A 1.332(11) . ?
C35 O4 1.2362(19) . ?
C36 H36 1.0000 . ?
C36 C37 1.523(3) . ?
C36 C38 1.521(3) . ?
C36 N2 1.465(3) . ?
C36A H36A 1.0000 . ?
C36A C37A 1.517(6) . ?
C36A C38A 1.517(6) . ?
C36A N2A 1.465(6) . ?
C37 H37A 0.9800 . ?
C37 H37B 0.9800 . ?
C37 H37C 0.9800 . ?
C37A H37D 0.9800 . ?
C37A H37E 0.9800 . ?
C37A H37F 0.9800 . ?
C38 H38A 0.9800 . ?
C38 H38B 0.9800 . ?
C38 H38C 0.9800 . ?
C38A H38D 0.9800 . ?
C38A H38E 0.9800 . ?
C38A H38F 0.9800 . ?
N2 H2 0.84(3) . ?
N2A H2A 0.8800 . ?

loop_
_geom_angle_atom_site_label_1
_geom_angle_atom_site_label_2
_geom_angle_atom_site_label_3
_geom_angle
_geom_angle_site_symmetry_1
_geom_angle_site_symmetry_3
_geom_angle_publ_flag
C2 C1 C8 112.62(13) . . ?
C2 C1 C14 112.14(14) . . ?
C7 C1 C2 103.45(12) . . ?
C7 C1 C8 113.50(13) . . ?
C7 C1 C14 108.53(13) . . ?
C8 C1 C14 106.64(13) . . ?
C3 C2 C1 123.41(14) . . ?
C3 C2 O1 124.04(16) . . ?
O1 C2 C1 112.54(14) . . ?
C2 C3 H3 117.2 . . ?
C2 C3 C4 125.57(15) . . ?
C4 C3 H3 117.2 . . ?
C3 C4 H4 116.6 . . ?
C5 C4 C3 126.85(15) . . ?
C5 C4 H4 116.6 . . ?
C4 C5 H5 118.2 . . ?
C4 C5 C6 123.57(15) . . ?
C6 C5 H5 118.2 . . ?
C5 C6 C16 115.43(13) . . ?
C7 C6 C5 125.01(14) . . ?
C7 C6 C16 119.54(13) . . ?
C1 C7 H7 117.5 . . ?
C6 C7 C1 124.92(14) . . ?
C6 C7 H7 117.5 . . ?
C9 C8 C1 120.61(15) . . ?
C13 C8 C1 120.12(14) . . ?
C13 C8 C9 118.74(16) . . ?
C8 C9 H9 119.7 . . ?
C8 C9 C10 120.55(17) . . ?
C10 C9 H9 119.7 . . ?
C9 C10 H10 119.8 . . ?
C11 C10 C9 120.34(18) . . ?
C11 C10 H10 119.8 . . ?
C10 C11 H11 120.2 . . ?
C10 C11 C12 119.69(17) . . ?
C12 C11 H11 120.2 . . ?
C11 C12 H12 120.0 . . ?
C11 C12 C13 120.02(19) . . ?
C13 C12 H12 120.0 . . ?
C8 C13 C12 120.65(18) . . ?
C8 C13 H13 119.7 . . ?
C12 C13 H13 119.7 . . ?
C1 C14 H14A 109.5 . . ?
C1 C14 H14B 109.5 . . ?
C1 C14 H14C 109.5 . . ?
H14A C14 H14B 109.5 . . ?
H14A C14 H14C 109.5 . . ?
H14B C14 H14C 109.5 . . ?
H15A C15 H15B 109.5 . . ?
H15A C15 H15C 109.5 . . ?
H15B C15 H15C 109.5 . . ?
O1 C15 H15A 109.5 . . ?
O1 C15 H15B 109.5 . . ?
O1 C15 H15C 109.5 . . ?
N1 C16 C6 116.54(13) . . ?
O2 C16 C6 119.95(13) . . ?
O2 C16 N1 123.50(14) . . ?
C18 C17 H17 108.4 . . ?
C19 C17 H17 108.4 . . ?
C19 C17 C18 111.86(15) . . ?
N1 C17 H17 108.4 . . ?
N1 C17 C18 110.71(13) . . ?
N1 C17 C19 109.01(14) . . ?
C17 C18 H18A 109.5 . . ?
C17 C18 H18B 109.5 . . ?
C17 C18 H18C 109.5 . . ?
H18A C18 H18B 109.5 . . ?
H18A C18 H18C 109.5 . . ?
H18B C18 H18C 109.5 . . ?
C17 C19 H19A 109.5 . . ?
C17 C19 H19B 109.5 . . ?
C17 C19 H19C 109.5 . . ?
H19A C19 H19B 109.5 . . ?
H19A C19 H19C 109.5 . . ?
H19B C19 H19C 109.5 . . ?
C16 N1 C17 123.50(14) . . ?
C16 N1 H1 120.6(13) . . ?
C17 N1 H1 115.0(13) . . ?
C2 O1 C15 116.89(15) . . ?
C21 C20 C27 111.98(12) . . ?
C21 C20 C33 111.83(13) . . ?
C26 C20 C21 105.44(12) . . ?
C26 C20 C27 111.64(12) . . ?
C26 C20 C33 108.09(12) . . ?
C27 C20 C33 107.84(12) . . ?
C22 C21 C20 123.04(14) . . ?
C22 C21 O3 124.86(15) . . ?
O3 C21 C20 112.04(13) . . ?
C21 C22 H22 117.4 . . ?
C21 C22 C23 125.26(15) . . ?
C23 C22 H22 117.4 . . ?
C22 C23 H23 116.3 . . ?
C24 C23 C22 127.44(14) . . ?
C24 C23 H23 116.3 . . ?
C23 C24 H24 118.0 . . ?
C23 C24 C25 124.01(15) . . ?
C25 C24 H24 118.0 . . ?
C24 C25 C35 116.17(13) . . ?
C26 C25 C24 124.01(14) . . ?
C26 C25 C35 119.75(13) . . ?
C20 C26 H26 117.4 . . ?
C25 C26 C20 125.27(13) . . ?
C25 C26 H26 117.4 . . ?
C28 C27 C20 121.79(14) . . ?
C32 C27 C20 119.25(14) . . ?
C32 C27 C28 118.83(15) . . ?
C27 C28 H28 119.8 . . ?
C29 C28 C27 120.34(17) . . ?
C29 C28 H28 119.8 . . ?
C28 C29 H29 119.7 . . ?
C30 C29 C28 120.50(18) . . ?
C30 C29 H29 119.7 . . ?
C29 C30 H30 120.4 . . ?
C29 C30 C31 119.28(17) . . ?
C31 C30 H30 120.4 . . ?
C30 C31 H31 119.8 . . ?
C32 C31 C30 120.48(18) . . ?
C32 C31 H31 119.8 . . ?
C27 C32 H32 119.7 . . ?
C31 C32 C27 120.52(17) . . ?
C31 C32 H32 119.7 . . ?
C20 C33 H33A 109.5 . . ?
C20 C33 H33B 109.5 . . ?
C20 C33 H33C 109.5 . . ?
H33A C33 H33B 109.5 . . ?
H33A C33 H33C 109.5 . . ?
H33B C33 H33C 109.5 . . ?
H34A C34 H34B 109.5 . . ?
H34A C34 H34C 109.5 . . ?
H34B C34 H34C 109.5 . . ?
O3 C34 H34A 109.5 . . ?
O3 C34 H34B 109.5 . . ?
O3 C34 H34C 109.5 . . ?
N2 C35 C25 116.2(2) . . ?
N2A C35 C25 112.9(8) . . ?
O4 C35 C25 121.66(14) . . ?
O4 C35 N2 122.0(2) . . ?
O4 C35 N2A 124.0(8) . . ?
C37 C36 H36 108.5 . . ?
C38 C36 H36 108.5 . . ?
C38 C36 C37 111.5(2) . . ?
N2 C36 H36 108.5 . . ?
N2 C36 C37 110.8(2) . . ?
N2 C36 C38 109.0(3) . . ?
C37A C36A H36A 109.8 . . ?
C37A C36A C38A 112.1(8) . . ?
C38A C36A H36A 109.8 . . ?
N2A C36A H36A 109.8 . . ?
N2A C36A C37A 107.2(11) . . ?
N2A C36A C38A 108.1(15) . . ?
C36 C37 H37A 109.5 . . ?
C36 C37 H37B 109.5 . . ?
C36 C37 H37C 109.5 . . ?
H37A C37 H37B 109.5 . . ?
H37A C37 H37C 109.5 . . ?
H37B C37 H37C 109.5 . . ?
C36A C37A H37D 109.5 . . ?
C36A C37A H37E 109.5 . . ?
C36A C37A H37F 109.5 . . ?
H37D C37A H37E 109.5 . . ?
H37D C37A H37F 109.5 . . ?
H37E C37A H37F 109.5 . . ?
C36 C38 H38A 109.5 . . ?
C36 C38 H38B 109.5 . . ?
C36 C38 H38C 109.5 . . ?
H38A C38 H38B 109.5 . . ?
H38A C38 H38C 109.5 . . ?
H38B C38 H38C 109.5 . . ?
C36A C38A H38D 109.5 . . ?
C36A C38A H38E 109.5 . . ?
C36A C38A H38F 109.5 . . ?
H38D C38A H38E 109.5 . . ?
H38D C38A H38F 109.5 . . ?
H38E C38A H38F 109.5 . . ?
C35 N2 C36 123.5(3) . . ?
C35 N2 H2 118.5(16) . . ?
C36 N2 H2 117.7(16) . . ?
C35 N2A C36A 119.9(12) . . ?
C35 N2A H2A 120.1 . . ?
C36A N2A H2A 120.1 . . ?
C21 O3 C34 117.52(14) . . ?

loop_
_geom_hbond_atom_site_label_D
_geom_hbond_atom_site_label_H
_geom_hbond_atom_site_label_A
_geom_hbond_distance_DH
_geom_hbond_distance_HA
_geom_hbond_distance_DA
_geom_hbond_angle_DHA
_geom_hbond_site_symmetry_A
_geom_hbond_publ_flag
N1 H1 O4 0.82(2) 2.08(2) 2.8903(18) 172.4(18) . yes
N2 H2 O2 0.84(3) 2.09(3) 2.928(4) 174(2) 1_455 yes
N2A H2A O2 0.88 2.05 2.885(17) 159.1 1_455 yes

loop_
_geom_torsion_atom_site_label_1
_geom_torsion_atom_site_label_2
_geom_torsion_atom_site_label_3
_geom_torsion_atom_site_label_4
_geom_torsion
_geom_torsion_site_symmetry_1
_geom_torsion_site_symmetry_2
_geom_torsion_site_symmetry_3
_geom_torsion_site_symmetry_4
_geom_torsion_publ_flag
C1 C2 C3 C4 -8.7(3) . . . . ?
C1 C2 O1 C15 161.73(15) . . . . ?
C1 C8 C9 C10 -172.63(15) . . . . ?
C1 C8 C13 C12 172.33(17) . . . . ?
C2 C1 C7 C6 -67.79(19) . . . . ?
C2 C1 C8 C9 -34.10(19) . . . . ?
C2 C1 C8 C13 154.36(15) . . . . ?
C2 C3 C4 C5 -30.3(3) . . . . ?
C3 C2 O1 C15 -18.9(2) . . . . ?
C3 C4 C5 C6 -2.6(3) . . . . ?
C4 C5 C6 C7 32.7(2) . . . . ?
C4 C5 C6 C16 -145.69(15) . . . . ?
C5 C6 C7 C1 10.6(2) . . . . ?
C5 C6 C16 N1 133.37(14) . . . . ?
C5 C6 C16 O2 -47.20(19) . . . . ?
C6 C16 N1 C17 -178.06(13) . . . . ?
C7 C1 C2 C3 64.85(19) . . . . ?
C7 C1 C2 O1 -115.77(14) . . . . ?
C7 C1 C8 C9 -151.23(14) . . . . ?
C7 C1 C8 C13 37.2(2) . . . . ?
C7 C6 C16 N1 -45.09(19) . . . . ?
C7 C6 C16 O2 134.35(15) . . . . ?
C8 C1 C2 C3 -58.09(19) . . . . ?
C8 C1 C2 O1 121.29(15) . . . . ?
C8 C1 C7 C6 54.6(2) . . . . ?
C8 C9 C10 C11 0.7(3) . . . . ?
C9 C8 C13 C12 0.6(3) . . . . ?
C9 C10 C11 C12 0.0(3) . . . . ?
C10 C11 C12 C13 -0.3(3) . . . . ?
C11 C12 C13 C8 0.0(3) . . . . ?
C13 C8 C9 C10 -1.0(2) . . . . ?
C14 C1 C2 C3 -178.40(15) . . . . ?
C14 C1 C2 O1 0.98(19) . . . . ?
C14 C1 C7 C6 172.95(15) . . . . ?
C14 C1 C8 C9 89.31(17) . . . . ?
C14 C1 C8 C13 -82.22(18) . . . . ?
C16 C6 C7 C1 -171.08(13) . . . . ?
C18 C17 N1 C16 94.98(18) . . . . ?
C19 C17 N1 C16 -141.56(16) . . . . ?
O1 C2 C3 C4 172.02(15) . . . . ?
O2 C16 N1 C17 2.5(2) . . . . ?
C20 C21 C22 C23 -3.8(2) . . . . ?
C20 C21 O3 C34 175.53(13) . . . . ?
C20 C27 C28 C29 -177.80(15) . . . . ?
C20 C27 C32 C31 178.09(16) . . . . ?
C21 C20 C26 C25 -67.39(18) . . . . ?
C21 C20 C27 C28 -27.3(2) . . . . ?
C21 C20 C27 C32 156.94(14) . . . . ?
C21 C22 C23 C24 -33.8(3) . . . . ?
C22 C21 O3 C34 -7.0(2) . . . . ?
C22 C23 C24 C25 -1.1(3) . . . . ?
C23 C24 C25 C26 31.4(2) . . . . ?
C23 C24 C25 C35 -145.44(15) . . . . ?
C24 C25 C26 C20 11.1(2) . . . . ?
C24 C25 C35 N2 -155.8(3) . . . . ?
C24 C25 C35 N2A -139.7(10) . . . . ?
C24 C25 C35 O4 27.2(2) . . . . ?
C25 C35 N2 C36 -177.04(19) . . . . ?
C25 C35 N2A C36A -179.1(10) . . . . ?
C26 C20 C21 C22 61.34(18) . . . . ?
C26 C20 C21 O3 -121.13(13) . . . . ?
C26 C20 C27 C28 -145.25(14) . . . . ?
C26 C20 C27 C32 38.97(18) . . . . ?
C26 C25 C35 N2 27.2(3) . . . . ?
C26 C25 C35 N2A 43.2(10) . . . . ?
C26 C25 C35 O4 -149.85(15) . . . . ?
C27 C20 C21 C22 -60.26(19) . . . . ?
C27 C20 C21 O3 117.27(14) . . . . ?
C27 C20 C26 C25 54.43(19) . . . . ?
C27 C28 C29 C30 0.2(3) . . . . ?
C28 C27 C32 C31 2.2(2) . . . . ?
C28 C29 C30 C31 1.4(3) . . . . ?
C29 C30 C31 C32 -1.3(3) . . . . ?
C30 C31 C32 C27 -0.6(3) . . . . ?
C32 C27 C28 C29 -2.0(2) . . . . ?
C33 C20 C21 C22 178.58(14) . . . . ?
C33 C20 C21 O3 -3.90(17) . . . . ?
C33 C20 C26 C25 172.87(14) . . . . ?
C33 C20 C27 C28 96.16(17) . . . . ?
C33 C20 C27 C32 -79.62(17) . . . . ?
C35 C25 C26 C20 -172.12(13) . . . . ?
C37 C36 N2 C35 -91.0(5) . . . . ?
C37A C36A N2A C35 -123.8(18) . . . . ?
C38 C36 N2 C35 146.0(5) . . . . ?
C38A C36A N2A C35 115.1(18) . . . . ?
O3 C21 C22 C23 179.01(14) . . . . ?
O4 C35 N2 C36 0.0(4) . . . . ?
O4 C35 N2A C36A 14.3(18) . . . . ?

_shelx_res_file                  
;
TITL test1o_a.res in P2(1)2(1)2(1)
    rs_660aa.res
    created by SHELXL-2017/1 at 13:24:53 on 16-Apr-2021
REM Old TITL test1o in P2(1)2(1)2(1)
REM SHELXT solution in P2(1)2(1)2(1)
REM R1 0.139, Rweak 0.032, Alpha 0.001, Orientation as input
REM Flack x = 0.071 ( 0.030 ) from Parsons' quotients
REM Formula found by SHELXT: C38 N2 O4
CELL 1.54178 9.4746 12.0701 30.0751 90 90 90
ZERR 8 0.0003 0.0004 0.0011 0 0 0
LATT -1
SYMM 0.5-X,-Y,0.5+Z
SYMM -X,0.5+Y,0.5-Z
SYMM 0.5+X,0.5-Y,-Z
SFAC C H N O
UNIT 152 184 8 16
EQIV $1 -1+X,+Y,+Z
SADI 0.005 C36 C37 C36A C37A C36 C38 C36A C38A
SADI 0.01 C37 C38 C37A C38A
SADI 0.005 N2 C36 N2A C36A
SADI 0.01 C35 N2 C35 N2A
SIMU 0.005 0.01 2 C36 > N2A

L.S. 10
PLAN  5
SIZE 0.12 0.19 0.587
TEMP -173.15
HTAB N1 O4
HTAB N2A O2_$1
HTAB N2 O2_$1
BOND $H
CONF
list 4
fmap 2 53
acta
REM <olex2.extras>
REM <HklSrc "%.\\RS_660AA.hkl">
REM </olex2.extras>

WGHT    0.035500    0.658700
FVAR       0.50763   0.82268
C1    1    0.372673    0.578535    0.728716    11.00000    0.02059    0.02774 =
         0.02024   -0.00172    0.00225    0.00098
C2    1    0.261781    0.491410    0.717832    11.00000    0.01915    0.03936 =
         0.01802    0.00448    0.00303   -0.00278
C3    1    0.292523    0.392669    0.699011    11.00000    0.02729    0.03243 =
         0.02217    0.00410    0.00062   -0.01073
AFIX  43
H3    2    0.218587    0.339672    0.697323    11.00000   -1.20000
AFIX   0
C4    1    0.427823    0.360914    0.681291    11.00000    0.03286    0.02305 =
         0.02256    0.00314   -0.00232   -0.00258
AFIX  43
H4    2    0.450950    0.284411    0.682711    11.00000   -1.20000
AFIX   0
C5    1    0.525518    0.428607    0.662824    11.00000    0.02130    0.02372 =
         0.02168    0.00083    0.00024    0.00205
AFIX  43
H5    2    0.612534    0.397121    0.653517    11.00000   -1.20000
AFIX   0
C6    1    0.504630    0.546199    0.656497    11.00000    0.01374    0.02292 =
         0.02015    0.00102   -0.00257   -0.00057
C7    1    0.428700    0.611952    0.683469    11.00000    0.01755    0.02230 =
         0.02198    0.00054   -0.00099   -0.00145
AFIX  43
H7    2    0.408630    0.684884    0.673416    11.00000   -1.20000
AFIX   0
C8    1    0.487350    0.534954    0.760304    11.00000    0.02577    0.02748 =
         0.01835   -0.00480    0.00066    0.00466
C9    1    0.454373    0.458215    0.793221    11.00000    0.03666    0.03378 =
         0.02194   -0.00140   -0.00029    0.00007
AFIX  43
H9    2    0.362945    0.425963    0.794031    11.00000   -1.20000
AFIX   0
C10   1    0.554298    0.428277    0.825001    11.00000    0.05567    0.03520 =
         0.02347    0.00012   -0.00328    0.00867
AFIX  43
H10   2    0.530949    0.375194    0.847132    11.00000   -1.20000
AFIX   0
C11   1    0.686808    0.475252    0.824501    11.00000    0.04245    0.05643 =
         0.02751   -0.00569   -0.01088    0.01891
AFIX  43
H11   2    0.754733    0.454687    0.846221    11.00000   -1.20000
AFIX   0
C12   1    0.720635    0.552817    0.792095    11.00000    0.02819    0.06674 =
         0.03574   -0.00565   -0.00714    0.00227
AFIX  43
H12   2    0.811717    0.585714    0.791710    11.00000   -1.20000
AFIX   0
C13   1    0.621071    0.582375    0.760166    11.00000    0.02824    0.04435 =
         0.02748    0.00053   -0.00151   -0.00187
AFIX  43
H13   2    0.644758    0.635465    0.738073    11.00000   -1.20000
AFIX   0
C14   1    0.308169    0.681256    0.751103    11.00000    0.02883    0.03891 =
         0.02720   -0.00497    0.00340    0.00738
AFIX 137
H14A  2    0.233216    0.711411    0.732188    11.00000   -1.50000
H14B  2    0.381587    0.737450    0.755372    11.00000   -1.50000
H14C  2    0.268590    0.660377    0.780019    11.00000   -1.50000
AFIX   0
C15   1    0.014054    0.465452    0.709372    11.00000    0.02151    0.07801 =
         0.03368   -0.00137   -0.00214   -0.01022
AFIX 137
H15A  2    0.028852    0.461577    0.677160    11.00000   -1.50000
H15B  2   -0.074349    0.504675    0.715569    11.00000   -1.50000
H15C  2    0.008891    0.390283    0.721581    11.00000   -1.50000
AFIX   0
C16   1    0.571761    0.594299    0.615591    11.00000    0.01571    0.01894 =
         0.02081   -0.00329    0.00010   -0.00366
C17   1    0.539136    0.712300    0.549505    11.00000    0.02628    0.02985 =
         0.02190    0.00622    0.00100   -0.00666
AFIX  13
H17   2    0.644571    0.715935    0.549934    11.00000   -1.20000
AFIX   0
C18   1    0.493832    0.642902    0.509618    11.00000    0.04720    0.04370 =
         0.02407    0.00145    0.00128   -0.00917
AFIX 137
H18A  2    0.531363    0.567628    0.512676    11.00000   -1.50000
H18B  2    0.530463    0.676453    0.482281    11.00000   -1.50000
H18C  2    0.390553    0.640023    0.508261    11.00000   -1.50000
AFIX   0
C19   1    0.482052    0.829705    0.546939    11.00000    0.05688    0.03068 =
         0.03294    0.01118   -0.00079   -0.00433
AFIX 137
H19A  2    0.378664    0.827663    0.546394    11.00000   -1.50000
H19B  2    0.516841    0.865453    0.519813    11.00000   -1.50000
H19C  2    0.513815    0.871757    0.572955    11.00000   -1.50000
AFIX   0
N1    3    0.491514    0.661340    0.591029    11.00000    0.01425    0.02597 =
         0.02203    0.00423    0.00206   -0.00301
H1    2    0.407182    0.667419    0.596072    11.00000    0.02154
O1    4    0.129231    0.523682    0.729562    11.00000    0.01877    0.05694 =
         0.02894   -0.00297    0.00342   -0.00333
O2    4    0.696337    0.571586    0.606391    11.00000    0.01521    0.02830 =
         0.03093    0.00072    0.00483   -0.00083

C20   1   -0.052978    0.403217    0.533438    11.00000    0.01667    0.01777 =
         0.02439   -0.00011    0.00124   -0.00059
C21   1    0.060468    0.391273    0.497899    11.00000    0.02781    0.01425 =
         0.02375   -0.00089    0.00298    0.00028
C22   1    0.200015    0.392642    0.507136    11.00000    0.02466    0.01713 =
         0.03274    0.00069    0.01047    0.00270
AFIX  43
H22   2    0.263307    0.380069    0.483162    11.00000   -1.20000
AFIX   0
C23   1    0.260469    0.411603    0.550342    11.00000    0.01564    0.01943 =
         0.03982    0.00396    0.00254    0.00090
AFIX  43
H23   2    0.345340    0.372881    0.556776    11.00000   -1.20000
AFIX   0
C24   1    0.210289    0.478277    0.582867    11.00000    0.01672    0.02021 =
         0.03065    0.00376   -0.00053   -0.00228
AFIX  43
H24   2    0.261043    0.481516    0.610078    11.00000   -1.20000
AFIX   0
C25   1    0.083843    0.545059    0.578734    11.00000    0.01641    0.01856 =
         0.02053    0.00205    0.00418   -0.00146
C26   1   -0.028918    0.516228    0.554060    11.00000    0.01506    0.01846 =
         0.02067    0.00137    0.00523    0.00094
AFIX  43
H26   2   -0.099049    0.571152    0.549185    11.00000   -1.20000
AFIX   0
C27   1   -0.044671    0.310314    0.568375    11.00000    0.01603    0.02134 =
         0.02993    0.00266   -0.00150   -0.00544
C28   1    0.010617    0.206198    0.558262    11.00000    0.02193    0.02304 =
         0.04119    0.00384    0.00128   -0.00295
AFIX  43
H28   2    0.047387    0.192161    0.529420    11.00000   -1.20000
AFIX   0
C29   1    0.012183    0.122837    0.590190    11.00000    0.02906    0.02500 =
         0.06020    0.01199   -0.00645   -0.00355
AFIX  43
H29   2    0.050311    0.052263    0.583030    11.00000   -1.20000
AFIX   0
C30   1   -0.041311    0.141899    0.632253    11.00000    0.04121    0.03613 =
         0.04806    0.02197   -0.01432   -0.01688
AFIX  43
H30   2   -0.038168    0.085387    0.654217    11.00000   -1.20000
AFIX   0
C31   1   -0.099755    0.244642    0.642072    11.00000    0.04456    0.04300 =
         0.03135    0.00814   -0.00163   -0.02241
AFIX  43
H31   2   -0.138460    0.257861    0.670724    11.00000   -1.20000
AFIX   0
C32   1   -0.101976    0.327929    0.610373    11.00000    0.02645    0.02854 =
         0.03062    0.00231    0.00275   -0.00997
AFIX  43
H32   2   -0.142955    0.397612    0.617375    11.00000   -1.20000
AFIX   0
C33   1   -0.202407    0.401606    0.513309    11.00000    0.02186    0.02233 =
         0.03118   -0.00268   -0.00456   -0.00082
AFIX 137
H33A  2   -0.211708    0.462057    0.491754    11.00000   -1.50000
H33B  2   -0.272272    0.411146    0.537030    11.00000   -1.50000
H33C  2   -0.218337    0.330590    0.498333    11.00000   -1.50000
AFIX   0
C34   1    0.099859    0.370452    0.419926    11.00000    0.05364    0.04120 =
         0.02448   -0.00287    0.00995    0.01017
AFIX 137
H34A  2    0.046012    0.367675    0.392127    11.00000   -1.50000
H34B  2    0.158976    0.304104    0.422361    11.00000   -1.50000
H34C  2    0.159901    0.436564    0.420052    11.00000   -1.50000
AFIX   0
C35   1    0.085846    0.655282    0.602142    11.00000    0.01713    0.02212 =
         0.02090    0.00114    0.00014   -0.00113
PART 1
C36   1   -0.058879    0.806873    0.634030    21.00000    0.02129    0.02233 =
         0.02608   -0.00636   -0.00257    0.00247
AFIX  13
H36   2    0.021907    0.855237    0.625024    21.00000   -1.20000
AFIX   0
PART 0
PART 2
C36A  1   -0.052797    0.784647    0.645515   -21.00000    0.01957    0.02510 =
         0.03055   -0.00637   -0.00097   -0.00196
AFIX  13
H36A  2    0.039185    0.825264    0.645932   -21.00000   -1.20000
AFIX   0
PART 0
PART 1
C37   1   -0.058662    0.796408    0.684511    21.00000    0.05204    0.04053 =
         0.03029   -0.01050   -0.01292    0.01945
AFIX 137
H37A  2   -0.139691    0.751765    0.693954    21.00000   -1.50000
H37B  2   -0.065010    0.870285    0.697879    21.00000   -1.50000
H37C  2    0.028853    0.760443    0.694172    21.00000   -1.50000
AFIX   0
PART 0
PART 2
C37A  1   -0.097418    0.757101    0.692670   -21.00000    0.04173    0.03499 =
         0.02457   -0.00526    0.00227    0.00751
AFIX 137
H37D  2   -0.179123    0.707347    0.691932   -21.00000   -1.50000
H37E  2   -0.122751    0.825456    0.708339   -21.00000   -1.50000
H37F  2   -0.019211    0.720702    0.708206   -21.00000   -1.50000
AFIX   0
PART 0
PART 1
C38   1   -0.194989    0.859019    0.617224    21.00000    0.02205    0.02529 =
         0.03386   -0.00386   -0.00607    0.00616
AFIX 137
H38A  2   -0.188666    0.870144    0.585008    21.00000   -1.50000
H38B  2   -0.209427    0.930605    0.631911    21.00000   -1.50000
H38C  2   -0.274549    0.809897    0.623928    21.00000   -1.50000
AFIX   0
PART 0
PART 2
C38A  1   -0.162927    0.853050    0.621284   -21.00000    0.03196    0.01907 =
         0.02833   -0.01077    0.00397   -0.00708
AFIX 137
H38D  2   -0.136921    0.859446    0.589850   -21.00000   -1.50000
H38E  2   -0.167865    0.927091    0.634565   -21.00000   -1.50000
H38F  2   -0.255139    0.816799    0.623784   -21.00000   -1.50000
AFIX   0
PART 0
PART 1
N2    3   -0.040990    0.698251    0.613058    21.00000    0.01494    0.01973 =
         0.02747   -0.00313    0.00191   -0.00181
H2    2   -0.112708    0.658471    0.610158    21.00000    0.02368
PART 0
PART 2
N2A   3   -0.036410    0.679458    0.621768   -21.00000    0.02070    0.02237 =
         0.02461   -0.00957    0.00249   -0.00394
AFIX  43
H2A   2   -0.107165    0.632338    0.620469   -21.00000   -1.20000
AFIX   0
PART 0
O3    4    0.004325    0.374858    0.456844    11.00000    0.03621    0.02821 =
         0.02424   -0.00400    0.00341    0.00252
O4    4    0.197303    0.705516    0.609223    11.00000    0.01627    0.02460 =
         0.03807   -0.00534   -0.00124   -0.00235
HKLF 4


REM  test1o_a.res in P2(1)2(1)2(1)
REM R1 =  0.0266 for    6290 Fo > 4sig(Fo)  and  0.0268 for all    6333 data
REM    452 parameters refined using    105 restraints

END

WGHT      0.0355      0.6588

REM Highest difference peak  0.128,  deepest hole -0.133,  1-sigma level  0.030
Q1    1   0.5766  0.3867  0.6371  11.00000  0.05    0.13
Q2    1   0.7216  0.4827  0.7968  11.00000  0.05    0.13
Q3    1   0.3209  0.5390  0.7207  11.00000  0.05    0.13
Q4    1   0.0094  0.5103  0.5790  11.00000  0.05    0.12
Q5    1   0.1394  0.5139  0.5784  11.00000  0.05    0.12
;
_shelx_res_checksum              17346
_shelx_hkl_file                  
;
   1   0   0    0.20    0.20
  -1   0   0    0.30    0.10
   1   0   0    0.70    0.20
   1   0   0    0.00    0.30
  -1   0   0    0.40    0.20
  -1   0   0    0.80    0.20
   3   0   0    1.10    0.90
   3   0   0    0.40    0.50
   3   0   0    0.60    0.50
   3   0   0    1.00    0.70
   3   0   0    0.80    0.70
  -3   0   0    0.10    0.40
  -3   0   0    0.40    0.30
  -3   0   0    0.50    0.30
  -3   0   0    0.60    0.30
  -4   0   0 6162.38  190.08
  -4   0   0 5592.34  189.88
   4   0   0 6058.19  191.28
  -4   0   0 6030.10  190.48
   4   0   0 6185.78  190.38
   4   0   0 5720.33  190.98
  -5   0   0    0.50    0.50
   5   0   0    1.80    1.30
   5   0   0    0.50    0.60
   5   0   0    1.00    1.30
  -5   0   0    0.90    0.40
   5   0   0    1.40    0.80
   6   0   0   59.69    2.70
   6   0   0   49.90    4.30
   6   0   0   54.49    3.60
  -6   0   0   54.99    2.60
   6   0   0   57.59    2.90
   7   0   0    0.60    0.80
   7   0   0    0.60    0.60
   7   0   0    0.10    0.60
   7   0   0    0.30    0.50
   7   0   0    0.10    0.90
   7   0   0    0.10    0.50
   7   0   0    0.00    0.70
   7   0   0   -0.20    1.60
   7   0   0    0.40    1.50
   7   0   0    0.40    0.50
   7   0   0    0.20    0.60
   7   0   0   -0.10    1.00
   7   0   0    0.90    0.70
   8   0   0   66.69    2.70
   8   0   0   67.49    3.60
   8   0   0   66.59    4.90
   8   0   0   69.19    2.90
   8   0   0   71.49    3.90
   8   0   0   62.69    4.30
   8   0   0   67.79    2.90
   8   0   0   66.19    2.80
   8   0   0   68.69    2.80
   8   0   0   65.99    3.30
   8   0   0   65.89    2.70
   9   0   0    0.10    0.50
   9   0   0   -0.10    0.40
   9   0   0    0.90    0.90
   9   0   0   -0.30    1.60
   9   0   0    0.30    0.80
   9   0   0    0.10    0.70
   9   0   0    0.70    0.50
   9   0   0    0.30    0.40
   9   0   0    0.40    0.80
  10   0   0  308.97    9.90
  10   0   0  277.77   10.20
  10   0   0  291.67   10.00
  10   0   0  298.87    9.90
  10   0   0  294.17    9.80
  10   0   0  305.07   10.80
  10   0   0  295.67   11.50
  10   0   0  303.07    9.90
  10   0   0  301.57   10.00
  11   0   0    0.30    0.30
  11   0   0    0.20    0.60
  11   0   0    0.10    0.50
  11   0   0    0.20    0.80
  11   0   0    0.60    0.50
  11   0   0    0.00    0.40
   0   1   0    0.20    0.10
   0   1   0    0.50    0.10
   0   1   0    0.30    0.10
   0   1   0    0.50    0.10
  -1   1   0 1808.62   57.39
  -1   1   0 1863.21   57.29
  -1   1   0 1693.03   57.09
  -1  -1   0 1806.82   57.39
   1   1   0 1825.72   57.39
   1  -1   0 1887.71   57.69
   1  -1   0 1751.12   57.39
   1   1   0 1715.53   57.09
  -1  -1   0 1772.12   56.99
  -1   1   0 1780.32   57.09
   2  -1   0   92.29    3.70
  -2   1   0   87.39    3.20
  -2   1   0   92.09    3.30
   2  -1   0   90.49    3.50
   2  -1   0   82.89    3.30
  -2  -1   0   96.79    4.00
  -2  -1   0   91.89    4.70
  -2   1   0   85.19    3.10
  -2  -1   0   92.59    3.10
  -2   1   0   85.09    3.10
   2  -1   0   88.39    3.70
   2   1   0   97.69    3.70
   2  -1   0   89.49    3.70
   2   1   0   98.09    3.30
   2   1   0   89.99    3.30
  -2  -1   0   98.69    3.20
  -2   1   0   95.39    3.50
   2   1   0  102.89    3.40
   3  -1   0   20.50    1.50
   3  -1   0   20.70    1.30
  -3   1   0   20.80    0.90
  -3   1   0   20.60    1.00
   3  -1   0   22.90    1.50
  -3   1   0   20.00    1.00
   3  -1   0   21.10    1.90
   3  -1   0   20.00    1.80
  -3   1   0   20.60    1.00
  -3   1   0   20.50    1.40
  -3   1   0   22.50    1.10
   3   1   0   17.70    1.70
   3  -1   0   25.60    2.40
   3   1   0   17.00    1.50
  -3  -1   0   16.40    2.60
   3   1   0   24.20    1.50
  -3  -1   0   17.60    1.10
  -3  -1   0   18.10    0.90
   3   1   0   18.40    1.20
   3  -1   0   24.80    2.50
   4  -1   0  107.59    4.90
   4  -1   0  103.69    4.50
   4  -1   0   87.39    4.80
  -4   1   0  107.19    3.70
  -4   1   0   99.99    3.50
   4   1   0  101.19    4.70
   4  -1   0  101.69    4.00
   4  -1   0  105.79    4.10
   4  -1   0   97.09    5.00
  -4  -1   0  101.29    3.60
  -4  -1   0  107.79    4.00
  -4   1   0   95.39    3.60
   4   1   0  111.19    4.00
   4   1   0  101.09    4.60
  -4   1   0  100.89    4.30
   5  -1   0   10.40    1.20
  -5   1   0   11.60    1.00
  -5   1   0   10.80    0.80
   5  -1   0   13.10    1.50
   5  -1   0   11.00    1.60
   5   1   0   13.10    1.40
  -5  -1   0   11.60    0.90
  -5   1   0   10.70    1.60
   5   1   0   11.10    1.70
   5   1   0   12.00    1.50
   5  -1   0   10.30    1.90
   6   1   0   10.40    1.00
   6  -1   0   10.60    1.80
  -6   1   0   12.10    0.90
   6  -1   0   11.70    0.90
   6  -1   0   10.90    1.00
   6   1   0    6.70    2.00
  -6   1   0   12.30    1.30
   6   1   0   10.30    0.90
   6  -1   0   12.20    1.50
   6   1   0   11.10    1.30
   6   1   0   10.20    1.70
   6  -1   0   10.90    2.60
   6  -1   0   11.10    1.80
   7   1   0  263.47    9.30
   7   1   0  244.88   10.90
   7  -1   0  264.07   11.50
   7   1   0  273.87    9.30
   7  -1   0  274.37   10.20
   7  -1   0  257.77    9.70
   7  -1   0  279.77    9.30
   7  -1   0  278.97    9.20
   7  -1   0  278.77    9.40
   7  -1   0  287.47   10.50
   7   1   0  270.97    9.20
   7  -1   0  279.27    9.20
   7  -1   0  265.47   11.30
   7   1   0  269.37   10.10
   7  -1   0  269.27   10.10
   7   1   0  277.37    9.90
   7   1   0  277.87   10.60
   7   1   0  264.57    9.10
   7   1   0  276.97    9.50
   7  -1   0  275.97    9.40
   7   1   0  275.17    9.20
   7  -1   0  289.27    9.50
   7   1   0  275.17    9.40
   7   1   0  271.97   11.80
   7  -1   0  268.37    9.40
   7  -1   0  272.27    9.20
   8  -1   0  240.78    9.20
   8   1   0  229.78    8.60
   8  -1   0  234.58    7.90
   8   1   0  231.58    8.00
   8   1   0  199.98    9.60
   8   1   0  228.08    7.90
   8  -1   0  229.28   10.30
   8  -1   0  230.08    8.00
   8  -1   0  230.48    8.10
   8   1   0  249.38    9.40
   8  -1   0  246.08    9.30
   8   1   0  226.78    7.80
   8   1   0  224.28    8.90
   8  -1   0  238.08    8.30
   8  -1   0  206.48    9.90
   8   1   0  236.58    7.90
   8   1   0  240.58    8.20
   8   1   0  238.78    8.00
   8  -1   0  230.58    8.00
   8  -1   0  230.88    9.00
   8  -1   0  217.98    8.40
   8  -1   0  233.68    8.10
   8  -1   0  227.78    7.90
   8   1   0  239.18   10.60
   9  -1   0    6.00    1.00
   9  -1   0    5.70    0.90
   9  -1   0    3.30    1.30
   9  -1   0    5.70    2.50
   9  -1   0    6.20    1.30
   9  -1   0    4.30    1.30
   9   1   0    4.40    0.70
   9   1   0    4.00    1.50
   9  -1   0    4.40    0.60
  10   1   0    8.80    0.80
  10   1   0   10.40    2.20
  10   1   0    8.80    1.20
  10   1   0    9.50    1.50
  10  -1   0    9.00    0.80
  10  -1   0    9.40    0.80
  10   1   0    9.30    0.90
  10  -1   0    8.40    0.90
  10   1   0    8.10    1.00
  10   1   0    8.20    0.80
  10  -1   0    9.70    1.00
  10   1   0    9.30    0.90
  10   1   0    8.90    0.80
  10  -1   0    9.60    0.90
  10  -1   0    8.10    1.10
  10  -1   0    9.10    1.90
  10  -1   0   10.00    0.80
  10  -1   0   10.30    1.50
  11   1   0   27.60    2.30
  11  -1   0   24.10    1.60
  11  -1   0   23.50    1.20
  11   1   0   22.30    1.70
  11   1   0   24.30    2.10
  11   1   0   22.80    1.10
  11   1   0   22.40    1.00
  11  -1   0   21.20    1.00
  11   1   0   24.20    1.30
  11   1   0   19.80    1.20
  11  -1   0   24.30    1.90
  11   1   0   22.50    1.00
  11  -1   0   23.00    1.50
   0   2   0 2186.88   70.29
   0  -2   0 2249.47   70.49
   0  -2   0 2161.28   70.39
  -1   2   0 3000.70  100.39
  -1   2   0 3029.80  100.39
   1  -2   0 3099.59  100.39
  -1  -2   0 3289.87  100.79
   1  -2   0 3248.97  100.69
   1  -2   0 3206.38  101.09
   2  -2   0 1010.30   31.30
  -2   2   0  975.80   31.30
  -2   2   0  902.91   31.30
  -2   2   0  918.51   31.30
   2  -2   0  942.81   31.40
   2  -2   0  977.60   31.90
   2   2   0 1057.39   31.80
   2  -2   0  965.40   31.50
   2  -2   0  986.30   31.80
  -2   2   0  985.30   31.30
  -2   2   0  995.40   31.80
   2  -2   0 1002.10   32.20
   2  -2   0  969.00   31.50
  -2  -2   0  931.61   31.20
   2  -2   0  971.60   31.60
   2   2   0 1028.70   31.50
   2   2   0 1017.60   31.80
   2  -2   0  920.41   31.70
  -3   2   0  220.28    7.70
   3   2   0  230.28    8.40
  -3   2   0  226.98    8.30
   3   2   0  240.38    7.90
  -3  -2   0  227.28    9.80
  -3   2   0  231.58    7.60
   3  -2   0  232.98    7.90
  -3   2   0  235.38    7.80
   3  -2   0  257.17    8.90
   3   2   0  231.98    9.60
   3   2   0  231.78    8.10
   3  -2   0  233.38    8.20
   3  -2   0  237.58    8.70
   3  -2   0  234.78    8.60
   3  -2   0  243.98    8.70
  -3   2   0  218.58    7.70
  -3  -2   0  228.48    7.50
  -3   2   0  219.98    7.60
   3  -2   0  228.48    8.30
   3  -2   0  217.48    8.70
   3  -2   0  219.48    8.10
   3  -2   0  237.78    8.20
   3  -2   0  230.78    7.90
  -3  -2   0  223.18    9.10
   4   2   0  183.58    7.90
   4  -2   0  209.28    9.00
   4  -2   0  223.78    7.80
   4  -2   0  240.38    9.80
   4  -2   0  216.68    8.50
   4  -2   0  207.58    8.70
  -4   2   0  214.78    8.00
  -4   2   0  216.18    7.30
   4   2   0  200.58    8.10
  -4   2   0  216.08    7.10
  -4   2   0  209.68    7.10
   4  -2   0  218.68    7.70
   4   2   0  213.48    7.50
  -4  -2   0  202.68    7.00
   4  -2   0  219.28    7.70
   4  -2   0  211.28    7.60
  -4   2   0  211.08    7.10
  -4   2   0  208.58    7.20
  -5   2   0  212.08    7.50
   5  -2   0  242.18    9.30
   5  -2   0  210.78    8.50
   5  -2   0  214.08    7.80
   5  -2   0  205.38    7.50
   5   2   0  214.08    7.80
   5  -2   0  222.78    8.00
  -5   2   0  207.08    8.30
   5  -2   0  206.98    9.40
   5  -2   0  214.78    7.90
   5   2   0  200.98    8.40
   5   2   0  209.08    8.60
  -5   2   0  215.08    7.20
  -6   2   0    5.10    0.80
   6  -2   0    5.60    0.70
   6  -2   0    6.30    0.90
   6   2   0    5.30    1.00
   6  -2   0    5.00    1.10
   6  -2   0    4.30    0.90
   6   2   0    4.10    2.00
   6  -2   0    8.20    2.40
  -6   2   0    5.30    1.00
   6  -2   0    7.90    1.20
   6  -2   0    5.30    0.60
   6   2   0    4.10    0.90
   6  -2   0    5.20    0.70
   6  -2   0    6.10    1.80
   6  -2   0    5.30    0.70
  -6   2   0    5.60    0.70
   6   2   0    4.10    1.40
   6  -2   0    5.50    0.80
   6  -2   0    3.80    0.90
   6  -2   0    5.00    1.10
   6   2   0    4.90    1.80
   6  -2   0    4.90    1.60
   6   2   0    5.60    0.80
   7  -2   0   10.00    1.20
   7   2   0   13.00    2.30
   7  -2   0    7.70    2.10
   7  -2   0   10.60    1.60
   7   2   0   13.50    3.60
   7   2   0   12.10    1.50
  -7   2   0   10.90    1.70
   7  -2   0    9.30    1.80
   7  -2   0    9.20    0.90
   7  -2   0    9.70    1.70
   7  -2   0    9.50    2.10
   7   2   0   11.70    1.20
   7   2   0   11.10    1.10
   7  -2   0   11.00    1.80
   7  -2   0    8.20    2.00
   7   2   0   13.00    1.20
   7   2   0   12.20    1.10
   7  -2   0    9.30    0.90
   7   2   0   11.60    1.80
   7  -2   0    8.40    1.10
   7  -2   0   10.30    0.90
   7  -2   0   10.10    1.10
   7   2   0   12.20    1.00
   7   2   0   12.90    1.60
  -7   2   0   10.10    0.80
   7   2   0   12.60    0.90
   7  -2   0    9.90    1.10
   7  -2   0    8.90    1.40
   7  -2   0    9.50    2.50
   8   2   0  134.39    5.50
   8   2   0  131.29    4.80
   8   2   0  132.49    5.00
   8   2   0  139.09    6.30
   8  -2   0  131.49    4.70
   8  -2   0  130.29    7.00
   8  -2   0  140.09    6.00
   8  -2   0  126.39    7.00
   8  -2   0  129.79    4.80
   8   2   0  133.89    4.90
   8  -2   0  133.49    5.10
   8  -2   0  131.09    6.10
   8   2   0  124.79    5.70
   8  -2   0  134.99    4.80
   8  -2   0  139.29    5.00
   8   2   0  130.79    4.80
   8   2   0  132.39    4.70
   8   2   0  136.49    7.50
   8  -2   0  127.69    5.80
   8  -2   0  135.59    5.90
   8  -2   0  131.99    4.80
   8  -2   0  118.89    5.20
   8   2   0  128.79    4.70
   8  -2   0  133.79    5.00
   9  -2   0   16.80    2.00
   9   2   0   18.50    1.80
   9  -2   0   18.00    1.30
   9  -2   0   14.40    1.40
   9   2   0   18.30    1.30
   9   2   0   19.40    1.20
   9  -2   0   17.20    1.20
   9  -2   0   19.60    1.70
   9   2   0   18.00    3.20
   9  -2   0   17.30    2.80
   9  -2   0   18.60    1.40
   9  -2   0   15.70    2.10
   9   2   0   17.80    1.20
   9  -2   0   16.50    1.10
   9   2   0   18.60    1.10
   9   2   0   17.50    1.00
   9  -2   0   14.60    1.50
   9   2   0   17.30    2.20
   9   2   0   17.10    1.20
   9  -2   0   18.10    1.30
   9  -2   0   14.60    2.10
  10  -2   0    5.80    0.70
  10  -2   0    6.70    1.30
  10  -2   0    5.30    0.80
  10  -2   0    6.10    1.70
  10  -2   0    4.80    0.70
  10   2   0    4.90    1.20
  10  -2   0    3.60    0.80
  10  -2   0    6.10    1.20
  10   2   0    4.20    0.90
  10  -2   0    5.00    0.70
  10   2   0    5.40    0.70
  10  -2   0    3.80    0.70
  10   2   0    5.50    1.60
  10  -2   0    5.00    0.70
  11  -2   0   11.50    0.70
  11  -2   0   12.90    1.10
  11   2   0   12.20    1.30
  11   2   0   13.60    1.90
  11   2   0   10.80    0.70
  11  -2   0   11.20    1.00
   0   3   0    0.80    0.30
   0   3   0    0.20    0.20
   0   3   0    0.10    0.40
   0   3   0    0.20    0.40
   0   3   0    0.20    0.40
   0  -3   0    0.30    0.40
   0  -3   0    0.10    0.60
   0  -3   0    0.20    0.70
   0  -3   0    0.00    0.40
   0  -3   0    0.20    0.40
   1  -3   0  874.41   29.20
  -1  -3   0  840.22   29.00
   1   3   0  917.71   29.10
  -1   3   0  912.71   28.90
   1   3   0  902.71   28.90
  -1   3   0  914.31   29.00
  -1   3   0  942.01   29.00
   1   3   0  891.41   29.00
   1  -3   0  910.41   29.10
   1   3   0  930.31   29.20
   1  -3   0  920.01   29.60
   1  -3   0  963.00   29.60
  -1  -3   0  886.81   29.50
  -1  -3   0  786.22   29.00
  -1   3   0  905.31   28.90
  -1  -3   0  903.71   29.50
  -1  -3   0  818.42   28.90
  -1   3   0  947.41   29.40
   1  -3   0  917.61   29.00
  -1   3   0  894.71   29.00
  -1   3   0  945.91   29.10
   1  -3   0  918.11   29.10
   2  -3   0   13.80    0.90
   2   3   0   18.40    1.10
  -2   3   0   14.50    0.90
   2  -3   0   13.40    0.90
   2  -3   0   14.40    1.20
  -2   3   0   15.20    0.70
  -2  -3   0   17.50    0.90
  -2   3   0   13.90    0.80
  -2   3   0   14.40    1.20
  -2   3   0   14.40    0.80
   2  -3   0   13.80    1.60
   2  -3   0   14.90    1.10
   2  -3   0   13.60    1.20
  -2  -3   0   17.20    1.40
   2  -3   0   15.00    1.70
   2  -3   0   13.70    1.50
  -2   3   0   13.60    0.80
   2  -3   0   14.30    1.50
   2  -3   0   15.40    1.00
   2  -3   0   13.30    1.00
  -3   3   0   58.99    2.20
  -3   3   0   58.79    2.30
  -3   3   0   59.69    2.20
  -3   3   0   58.59    2.40
   3   3   0   57.09    2.50
   3  -3   0   53.99    3.50
   3  -3   0   60.89    2.80
   3  -3   0   60.19    3.30
   3  -3   0   54.99    2.90
  -3   3   0   58.69    2.40
   3   3   0   57.19    2.90
  -3   3   0   60.59    2.90
   3   3   0   57.39    2.50
   3  -3   0   64.09    3.40
   3  -3   0   61.19    3.30
   3  -3   0   59.79    2.40
   3  -3   0   62.09    2.90
   3  -3   0   56.99    3.00
   3  -3   0   60.09    2.60
   3  -3   0   59.89    2.60
   3  -3   0   58.79    2.50
   4  -3   0   35.20    2.00
   4  -3   0   39.80    2.90
  -4   3   0   31.30    1.50
   4   3   0   39.00    2.00
  -4   3   0   33.00    1.50
  -4   3   0   32.20    1.70
  -4   3   0   32.20    2.30
  -4   3   0   33.00    1.40
  -4   3   0   33.30    1.50
   4  -3   0   35.70    2.30
   4  -3   0   27.00    2.00
   4   3   0   34.60    2.50
   4  -3   0   33.50    2.60
   4  -3   0   35.40    3.80
   4  -3   0   33.70    2.40
  -5   3   0    8.00    1.60
  -5   3   0    7.90    0.70
   5  -3   0    8.20    1.30
   5   3   0   10.00    1.90
  -5   3   0    7.50    0.90
   5  -3   0    9.20    2.00
   5   3   0    8.10    0.80
   5  -3   0    6.20    0.80
   5  -3   0    7.70    1.50
   5  -3   0    8.60    1.70
   5  -3   0    7.20    1.30
  -5   3   0    7.40    0.80
   5  -3   0    8.20    1.30
   5  -3   0    6.60    2.50
   5   3   0   10.20    1.20
  -5   3   0    8.20    0.70
   5  -3   0    9.10    1.90
   6  -3   0    9.00    1.60
   6  -3   0    8.80    1.40
   6  -3   0   10.30    2.10
   6   3   0    8.60    1.60
   6  -3   0   10.40    1.80
   6  -3   0    9.80    3.20
   6   3   0    8.90    1.30
   6  -3   0    9.00    1.00
   6  -3   0    9.00    0.90
   6   3   0    9.20    2.10
   6  -3   0    8.80    1.60
   6  -3   0    8.90    1.20
   6  -3   0    9.40    0.90
  -6   3   0    9.00    0.80
  -6   3   0    7.10    1.10
  -6   3   0    9.80    1.00
   6  -3   0   10.00    1.00
   6   3   0    8.90    0.90
   6  -3   0    8.40    1.00
   6   3   0    9.10    0.80
   6  -3   0    8.70    1.60
   6   3   0    8.80    1.10
   6  -3   0    9.30    1.40
   6  -3   0    6.80    1.10
   6   3   0   12.40    3.10
   6  -3   0    9.50    0.80
   7  -3   0   91.19    3.50
   7  -3   0   91.79    4.80
   7  -3   0   78.19    5.00
   7  -3   0   90.59    3.80
   7  -3   0   89.79    4.40
   7   3   0   99.19    6.30
   7   3   0   90.89    3.60
   7  -3   0   94.39    5.70
   7  -3   0   89.09    4.50
   7  -3   0   88.39    3.80
   7  -3   0   95.99    3.70
   7  -3   0   95.49    5.70
   7  -3   0   88.69    3.60
  -7   3   0   94.29    3.40
   7  -3   0   89.59    3.50
   7  -3   0   93.69    4.80
  -7   3   0   91.99    3.50
   7   3   0   88.19    4.30
   7  -3   0   94.09    3.50
   7   3   0   93.99    4.20
   7  -3   0   90.59    3.40
   7   3   0   96.19    5.00
  -7   3   0   94.29    3.80
   8  -3   0   98.79    4.00
   8  -3   0   96.39    3.60
   8  -3   0  103.29    5.00
   8   3   0  101.89    4.50
   8  -3   0   96.29    3.60
  -8   3   0   92.49    4.00
   8  -3   0   93.09    5.00
  -8   3   0   94.69    3.60
   8  -3   0   96.59    3.90
   8  -3   0   87.69    5.30
   8  -3   0   99.89    5.00
   8   3   0  103.09    5.10
   8  -3   0   94.59    5.10
   8  -3   0   95.49    3.70
   8  -3   0   96.39    4.80
   8  -3   0   97.09    3.80
   8   3   0  105.39    6.50
   8  -3   0   90.79    4.50
   9  -3   0  397.86   13.30
   9  -3   0  409.26   13.30
   9  -3   0  401.06   13.80
   9  -3   0  393.96   15.10
   9  -3   0  430.06   14.40
   9  -3   0  385.36   15.10
   9  -3   0  405.86   13.30
   9   3   0  422.96   16.10
   9   3   0  410.66   13.40
   9   3   0  393.66   14.00
   9  -3   0  381.46   14.10
   9   3   0  414.26   14.70
   9  -3   0  411.26   13.50
   9  -3   0  399.76   14.20
   9  -3   0  399.86   13.40
   9  -3   0  409.56   13.60
  10  -3   0   10.80    0.90
  10  -3   0    9.20    0.70
  10   3   0    8.80    0.80
  10  -3   0    8.60    1.60
  10  -3   0   10.30    0.80
  10  -3   0    8.80    1.30
  10  -3   0   10.90    1.00
  10  -3   0   11.10    0.80
  10   3   0   13.60    3.70
  10  -3   0    9.80    1.00
  10   3   0    9.20    1.20
  11  -3   0    2.00    0.70
  11  -3   0    1.10    0.50
  11   3   0    1.90    0.40
  11   3   0    3.10    0.70
 -11   3   0    2.30    0.50
  11   3   0    3.00    1.00
   0   4   0 3684.33  120.49
   0   4   0 3688.03  120.59
   0   4   0 3973.50  120.89
   0   4   0 3887.51  120.49
   0   4   0 3774.12  120.39
   0   4   0 3871.51  120.69
   0  -4   0 3712.63  121.59
   0  -4   0 3969.10  122.19
   0   4   0 3724.33  120.49
   0  -4   0 3712.93  120.69
   0  -4   0 3572.84  120.79
  -1  -4   0    0.60    0.40
   1  -4   0    1.20    0.40
   1   4   0    1.00    0.40
   1   4   0    1.10    0.20
  -1   4   0    1.40    0.60
   1  -4   0    1.40    0.90
  -1   4   0    0.50    0.30
  -1  -4   0    1.20    0.30
   1   4   0    1.80    0.40
   1  -4   0    0.70    0.50
  -1   4   0   -0.10    0.30
   1   4   0    0.20    0.30
   1  -4   0   -0.10    1.00
   1   4   0    0.30    0.30
   1  -4   0    1.00    0.60
   1  -4   0    1.10    0.50
  -1   4   0    2.20    0.40
  -1  -4   0    0.20    1.20
  -1  -4   0    0.40    0.80
  -1   4   0    1.30    0.30
   1  -4   0    2.00    0.70
   1  -4   0    0.70    0.50
  -1   4   0    0.80    0.30
  -1   4   0    0.20    0.30
   1  -4   0    0.40    0.40
  -1   4   0    0.80    0.60
  -1  -4   0    0.70    0.30
  -1   4   0    0.40    0.20
   1   4   0    0.30    0.30
   1   4   0    0.80    0.30
  -1   4   0    0.40    0.20
  -2   4   0  728.73   23.20
  -2   4   0  730.93   23.20
   2  -4   0  725.73   24.10
   2   4   0  729.23   23.10
  -2   4   0  751.72   24.00
  -2  -4   0  673.83   23.20
   2  -4   0  732.33   23.60
  -2   4   0  760.32   23.30
  -2   4   0  736.43   23.10
   2  -4   0  686.63   24.60
   2  -4   0  744.63   23.50
  -2   4   0  715.03   23.10
   2   4   0  738.93   23.50
   2   4   0  728.23   23.00
   2  -4   0  737.03   23.50
   2  -4   0  652.73   24.00
   2  -4   0  726.73   23.30
  -2   4   0  747.03   23.30
  -2  -4   0  618.54   23.30
   2  -4   0  727.73   23.40
  -2  -4   0  625.84   23.20
   2   4   0  719.33   23.50
   2  -4   0  711.73   23.80
   2  -4   0  786.32   24.40
   2  -4   0  731.93   23.60
   3   4   0   98.59    4.00
  -3   4   0   99.49    4.50
   3  -4   0  104.49    4.20
   3  -4   0  100.39    4.50
   3  -4   0  104.79    4.40
  -3   4   0  101.99    3.60
  -3   4   0  105.69    3.80
   3  -4   0  106.99    5.00
   3  -4   0  116.39    5.10
   3  -4   0   94.19    4.10
   3  -4   0  103.69    3.90
  -3   4   0  102.09    3.50
  -3   4   0  103.59    4.00
  -3  -4   0   86.59    5.00
   3  -4   0  101.09    4.00
  -3   4   0  105.39    3.70
   3  -4   0   97.89    4.70
  -3   4   0  103.09    3.60
   3  -4   0  104.09    4.00
   3  -4   0  101.79    4.00
  -3   4   0  101.29    3.60
   3  -4   0  102.59    4.20
   3   4   0  100.49    3.90
   4  -4   0   55.79    3.70
   4  -4   0   57.29    3.50
  -4   4   0   53.39    2.60
   4  -4   0   51.89    3.20
  -4   4   0   52.49    2.20
  -4   4   0   56.89    4.60
   4  -4   0   54.19    2.90
  -4   4   0   52.09    2.20
   4  -4   0   53.79    2.70
  -4   4   0   51.59    2.20
   4  -4   0   57.69    3.10
  -4   4   0   54.29    2.10
   4  -4   0   56.99    3.20
   4  -4   0   53.49    2.70
   4   4   0   51.79    2.60
  -5   4   0  363.46   12.10
   5   4   0  350.86   12.70
   5  -4   0  371.56   16.30
   5  -4   0  367.36   13.30
   5  -4   0  375.86   13.40
  -5   4   0  364.26   12.00
  -5   4   0  355.36   12.40
  -5   4   0  369.96   12.10
   5  -4   0  346.87   12.10
   5  -4   0  359.86   13.10
  -5   4   0  358.86   12.10
   5  -4   0  421.66   14.80
   5  -4   0  339.77   12.20
  -5   4   0  373.16   12.00
   5  -4   0  347.87   12.80
   5  -4   0  354.06   14.30
   6  -4   0    6.60    0.80
   6  -4   0    8.20    1.10
   6  -4   0    6.30    0.80
   6  -4   0    6.70    0.90
   6  -4   0    7.80    0.80
   6   4   0   11.20    1.20
   6  -4   0    7.60    1.10
   6  -4   0    7.40    1.90
   6  -4   0    7.50    1.40
   6   4   0    8.20    1.20
   6   4   0    9.60    2.20
   6  -4   0    8.40    0.90
   6  -4   0    7.20    1.70
   6   4   0    9.60    0.90
   6   4   0   10.60    3.10
   6  -4   0    6.80    0.90
  -6   4   0    8.50    1.00
   6   4   0    9.10    1.60
  -6   4   0    8.30    0.80
  -6   4   0    7.20    0.70
   6  -4   0    7.10    1.50
   6  -4   0    8.70    2.10
   6   4   0    8.40    0.90
   6  -4   0    5.60    1.60
   6  -4   0   10.20    1.90
   7  -4   0    1.70    1.60
   7  -4   0    1.20    1.40
  -7   4   0    1.20    0.50
   7   4   0    1.00    0.80
   7   4   0    3.10    2.90
  -7   4   0    1.30    0.40
   7  -4   0    0.70    1.00
   7  -4   0    1.00    0.40
   7   4   0    1.20    0.60
   7   4   0    1.20    0.50
   7  -4   0    4.00    2.80
   7  -4   0    2.20    0.60
   7   4   0    1.00    1.60
   7  -4   0   -0.50    1.40
  -7   4   0    1.30    0.70
   7   4   0    3.00    1.40
   7  -4   0    1.90    0.80
   8  -4   0   82.49    3.10
   8  -4   0   83.89    4.70
   8  -4   0   80.39    4.70
  -8   4   0   83.39    3.10
   8  -4   0   87.29    4.60
   8  -4   0   83.39    3.60
   8  -4   0   83.39    3.30
   8  -4   0   74.69    4.60
   8  -4   0   79.99    3.20
   8  -4   0   78.29    4.30
   8   4   0   75.79    3.00
  -8   4   0   80.29    3.20
   8   4   0   81.99    3.90
   8  -4   0   84.09    5.40
   8  -4   0   76.99    3.90
   8   4   0   82.69    4.50
   8  -4   0   79.39    3.40
   8  -4   0   88.79    4.50
   8   4   0   85.49    5.90
  -8   4   0   83.19    3.60
   8  -4   0   84.99    3.10
   8  -4   0   81.79    3.10
   8   4   0   79.79    3.20
   9  -4   0   87.09    3.70
   9  -4   0   85.59    3.30
   9  -4   0   84.59    3.40
   9  -4   0   82.49    3.10
   9  -4   0   80.89    3.10
   9  -4   0   85.89    3.30
   9  -4   0   73.19    4.40
   9  -4   0   85.69    4.60
   9  -4   0   88.19    4.30
   9  -4   0   76.69    5.30
   9  -4   0   81.39    4.70
   9   4   0   89.09    4.40
   9  -4   0   86.09    4.20
   9   4   0   89.89    3.20
   9   4   0   87.89    3.90
   9   4   0   95.39    5.70
   9  -4   0   74.39    3.80
   9  -4   0   83.59    3.10
  10   4   0   31.70    3.00
  10  -4   0   21.50    1.70
  10  -4   0   23.30    1.40
  10  -4   0   26.00    1.40
  10   4   0   27.10    1.50
  10  -4   0   26.70    1.40
  10  -4   0   25.60    1.20
  10   4   0   29.40    2.10
  10   4   0   28.40    1.80
  10  -4   0   26.20    1.40
  10  -4   0   21.70    2.10
  10  -4   0   23.50    2.50
  10  -4   0   23.60    1.80
  10  -4   0   25.90    1.20
  11  -4   0   17.30    1.30
  11  -4   0   19.00    0.90
   0   5   0    0.80    0.20
   0  -5   0    0.00    0.40
   0   5   0    0.50    0.20
   0   5   0    0.50    0.20
   0   5   0    0.50    0.50
   0  -5   0    0.20    0.50
   0   5   0    0.90    0.30
   0   5   0   -0.10    0.50
   0  -5   0    0.30    1.10
   0   5   0    0.50    0.20
   0   5   0   -0.10    0.20
   0  -5   0    0.20    0.40
   0  -5   0    2.60    0.70
   0  -5   0    0.40    0.40
   0  -5   0    0.50    0.60
   0   5   0    0.40    0.30
   0  -5   0   -0.50    1.00
   0  -5   0    0.00    0.50
   1  -5   0  247.38   10.40
   1  -5   0  271.47    9.90
   1  -5   0  274.07    9.40
  -1   5   0  263.27    9.10
  -1  -5   0  288.27    9.40
   1  -5   0  266.77    9.70
  -1   5   0  259.87    9.00
   1   5   0  289.77    9.00
   1   5   0  290.77    9.00
   1   5   0  289.37    9.10
  -1  -5   0  276.47   10.50
  -1   5   0  275.97    9.20
  -1  -5   0  286.87    9.40
   1   5   0  298.97    9.70
  -1   5   0  264.37    9.00
  -1   5   0  282.97    9.40
  -1  -5   0  276.87    9.60
   1  -5   0  269.77    9.40
   1  -5   0  266.47    9.50
  -1   5   0  275.67    9.80
   1   5   0  289.57    9.10
  -1  -5   0  286.47    9.30
  -1  -5   0  287.47    9.30
   1  -5   0  282.87   10.60
  -1   5   0  267.77    9.80
  -1   5   0  273.97    9.10
  -1  -5   0  267.67    9.40
   2  -5   0  255.87    9.70
  -2  -5   0  261.67    8.80
  -2   5   0  254.67    8.60
   2  -5   0  263.07   10.20
   2   5   0  273.47    8.80
   2  -5   0  252.77    9.40
   2  -5   0  257.17    8.90
  -2  -5   0  229.18    9.80
  -2   5   0  251.27    8.60
  -2   5   0  247.58    9.40
  -2  -5   0  243.38    8.90
  -2   5   0  272.17    9.00
  -2   5   0  256.77    8.60
   2  -5   0  250.77    9.10
  -2  -5   0  241.78    8.80
  -2  -5   0  261.57    9.20
  -2   5   0  264.07    9.50
   2  -5   0  262.77    9.00
   2  -5   0  266.07    9.10
   2   5   0  274.97    8.50
  -2   5   0  256.77    8.70
   2   5   0  264.07    8.50
   2   5   0  278.37    9.10
   2  -5   0  261.67    9.00
   3  -5   0  133.49    5.30
  -3   5   0  133.69    4.70
   3  -5   0  138.19    5.20
  -3   5   0  133.69    4.70
   3  -5   0  132.09    5.30
   3  -5   0  127.59    6.30
  -3  -5   0  118.79    4.70
   3  -5   0  137.59    5.40
   3  -5   0  126.39    5.60
   3  -5   0  129.39    6.00
  -3   5   0  130.19    5.60
  -3   5   0  132.19    4.50
   3  -5   0  130.79    5.00
  -3   5   0  128.39    5.60
  -3   5   0  132.29    4.50
   3  -5   0  126.59    5.00
  -3   5   0  131.59    4.80
  -3   5   0  134.19    4.60
   3  -5   0  136.39    4.90
  -3   5   0  129.29    4.60
   3  -5   0  134.99    5.90
   3  -5   0  129.29    5.20
   3   5   0  133.29    5.00
  -4   5   0  149.09    5.30
   4  -5   0  142.79    5.80
  -4   5   0  149.59    5.40
   4  -5   0  156.48    6.20
   4  -5   0  145.59    7.10
   4  -5   0  146.69    5.90
  -4   5   0  152.78    5.10
   4  -5   0  151.18    6.40
   4  -5   0  143.49    5.80
  -4   5   0  150.28    5.30
   4  -5   0  155.58    6.40
   4  -5   0  145.29    6.60
   4   5   0  151.38    5.80
  -4   5   0  150.38    5.20
  -4   5   0  150.78    5.30
  -4   5   0  148.89    5.50
   4  -5   0  151.98    6.30
  -4   5   0  150.38    6.50
   4   5   0  147.79    5.70
   5  -5   0   46.80    3.30
   5  -5   0   54.79    3.10
  -5   5   0   53.89    2.20
   5  -5   0   56.49    3.60
   5  -5   0   52.79    2.20
  -5   5   0   55.29    2.20
   5  -5   0   51.99    2.80
  -5   5   0   53.69    3.40
   5  -5   0   54.09    4.30
   5  -5   0   56.49    3.10
   5   5   0   47.00    2.80
  -5   5   0   55.19    2.20
   5  -5   0   53.59    3.40
   5  -5   0   55.29    3.80
   5   5   0   44.50    2.00
  -5   5   0   54.19    2.20
   5  -5   0   54.09    3.40
   5  -5   0   53.59    2.30
   5  -5   0   47.60    2.20
  -5   5   0   52.69    2.00
   5   5   0   48.00    2.80
   5   5   0   47.80    2.20
   5   5   0   50.19    3.00
   5   5   0   45.90    4.30
   5   5   0   49.20    2.80
  -5   5   0   55.09    3.80
   6  -5   0   11.00    1.80
  -6   5   0   12.00    1.00
   6  -5   0   10.90    2.10
   6  -5   0   13.20    2.20
  -6   5   0   12.50    1.20
   6   5   0   12.10    1.70
  -6   5   0   12.20    0.90
   6  -5   0   10.70    0.90
   6  -5   0   13.00    2.70
   6  -5   0   11.10    1.60
   6  -5   0   11.80    1.10
   6  -5   0   12.30    0.90
   6  -5   0   10.80    1.70
  -6   5   0   12.60    0.90
   6  -5   0   12.20    1.90
   6  -5   0   13.00    2.40
   6  -5   0   12.50    2.40
   6   5   0   12.80    1.80
   6   5   0   11.10    3.30
   6  -5   0   11.50    1.20
   6  -5   0   11.10    1.00
  -6   5   0   11.90    0.90
   6   5   0   12.70    1.30
   6  -5   0   10.70    1.30
   6   5   0   11.00    1.90
   6   5   0   11.10    1.60
   6   5   0   11.00    1.00
  -7   5   0    3.20    0.50
   7   5   0    1.60    1.00
   7  -5   0    3.20    0.60
   7  -5   0    2.50    0.50
  -7   5   0    2.00    0.60
   7  -5   0    3.40    1.60
   7   5   0    2.10    0.60
   7  -5   0    4.00    1.50
   7   5   0    2.70    1.10
   7   5   0    2.50    2.30
   7  -5   0    1.40    0.90
   7  -5   0    2.50    0.60
  -7   5   0    2.10    0.70
   7  -5   0    1.80    0.90
   7  -5   0    2.30    1.30
   7  -5   0    2.60    0.80
   7   5   0    2.20    0.80
   7  -5   0    1.40    1.20
   7   5   0    2.20    1.50
   7  -5   0    3.20    1.60
   7  -5   0    2.00    0.70
   8   5   0   42.50    4.30
   8  -5   0   38.30    1.70
   8  -5   0   39.30    1.70
  -8   5   0   38.10    1.70
   8   5   0   39.80    1.70
   8  -5   0   40.20    1.90
   8  -5   0   39.10    3.40
   8  -5   0   32.10    2.40
   8  -5   0   31.20    2.80
  -8   5   0   38.20    2.20
   8  -5   0   39.10    2.20
   8  -5   0   39.40    3.40
   8  -5   0   48.30    4.40
  -8   5   0   37.80    1.80
   8  -5   0   36.30    1.80
   8  -5   0   34.70    1.80
   8  -5   0   34.90    3.00
   8   5   0   42.60    3.10
   8   5   0   40.30    2.50
   8  -5   0   39.40    2.10
   8  -5   0   40.20    3.10
   9  -5   0   74.69    3.30
   9  -5   0   74.19    2.80
   9  -5   0   71.89    4.10
   9  -5   0   74.59    3.90
   9   5   0   79.29    5.20
   9  -5   0   73.19    3.00
  -9   5   0   72.69    2.70
   9  -5   0   74.79    2.80
   9  -5   0   73.39    3.90
   9  -5   0   74.69    2.90
   9   5   0   75.49    3.90
   9  -5   0   74.49    2.90
   9  -5   0   74.29    4.40
   9   5   0   72.49    3.40
   9  -5   0   62.39    4.00
  10  -5   0    1.70    0.50
  10  -5   0    0.90    0.40
 -10   5   0    1.70    0.40
  10  -5   0    0.90    0.70
  10  -5   0    1.70    0.50
  10   5   0    1.20    1.30
  10  -5   0    0.70    1.20
  10   5   0    1.00    0.70
  10  -5   0    0.30    0.80
  10  -5   0    1.00    0.90
  10  -5   0    1.10    0.50
  10  -5   0    1.20    0.40
  10  -5   0    0.30    1.10
   0  -6   0   11.40    1.50
   0   6   0   13.00    1.30
   0  -6   0   12.60    1.30
   0   6   0   14.90    1.00
   0   6   0   12.30    0.70
   0  -6   0   13.50    1.30
   0  -6   0   12.10    1.40
   0  -6   0   12.90    1.20
   0  -6   0   13.20    2.20
   0   6   0   12.90    0.80
   0   6   0   11.80    0.80
   0  -6   0   12.80    1.00
   1   6   0  297.27   10.10
   1  -6   0  303.97   10.70
   1  -6   0  304.47   10.60
  -1  -6   0  314.37   10.60
   1  -6   0  310.17   11.10
   1  -6   0  307.77   10.60
   1   6   0  308.27   10.80
   1   6   0  303.87   10.00
  -1   6   0  312.07   11.00
  -1  -6   0  292.37   10.60
   1   6   0  308.97   10.10
   1  -6   0  300.37   12.10
  -1   6   0  313.57   10.30
   1  -6   0  307.97   11.20
  -1  -6   0  289.07   10.30
   1  -6   0  307.57   11.20
  -1   6   0  320.27   10.20
   1  -6   0  306.47   10.40
   1   6   0  304.27   10.00
  -1   6   0  312.47   10.10
  -1   6   0  311.77   10.20
  -1  -6   0  306.17   12.30
  -1   6   0  304.27   10.00
  -1  -6   0  294.77   10.80
  -1   6   0  306.37   10.90
  -2  -6   0  311.47   13.10
  -2   6   0  335.57   11.20
   2  -6   0  334.37   12.50
   2  -6   0  353.06   11.50
  -2  -6   0  330.17   11.50
   2  -6   0  327.07   11.70
   2   6   0  358.66   11.00
  -2   6   0  338.67   11.10
  -2  -6   0  335.47   11.30
  -2   6   0  337.57   11.20
   2   6   0  359.96   11.80
   2  -6   0  336.87   13.50
  -2   6   0  326.97   11.10
  -2   6   0  315.67   12.00
   2  -6   0  301.77   11.50
   2  -6   0  325.27   12.10
  -2   6   0  334.47   11.00
  -2   6   0  331.07   11.10
   2  -6   0  336.47   11.70
   2  -6   0  325.27   11.70
   2   6   0  355.06   11.00
  -2  -6   0  338.17   11.70
   2   6   0  339.87   11.40
   2  -6   0  334.07   11.50
   2  -6   0  334.07   11.70
   3  -6   0   27.10    2.40
   3   6   0   31.60    1.60
   3  -6   0   28.10    2.00
  -3   6   0   27.00    2.20
   3  -6   0   27.20    1.90
   3  -6   0   27.00    2.80
  -3  -6   0   27.70    1.60
  -3   6   0   26.80    1.40
   3  -6   0   25.20    2.00
  -3   6   0   27.80    1.40
  -3  -6   0   26.70    1.90
   3  -6   0   25.80    3.50
  -3   6   0   25.00    1.50
  -3   6   0   26.10    1.30
  -3   6   0   26.20    1.30
   3  -6   0   26.50    2.30
  -3   6   0   27.60    1.40
   3  -6   0   26.60    2.00
  -3   6   0   27.30    1.30
   3  -6   0   28.00    1.80
  -3   6   0   27.50    2.60
   3  -6   0   28.70    1.80
   4  -6   0  182.68    7.10
  -4   6   0  183.68    6.40
   4   6   0  181.18    6.20
   4  -6   0  184.38    7.10
  -4   6   0  182.78    6.50
   4   6   0  187.18    6.80
   4  -6   0  183.18    8.60
  -4   6   0  176.18    6.50
  -4   6   0  176.98    6.70
   4  -6   0  189.58    7.50
   4   6   0  185.98    6.90
  -4   6   0  187.78    6.40
   4  -6   0  185.18    7.50
   4  -6   0  181.58    7.70
  -4   6   0  186.38    6.40
   4  -6   0  188.68    7.80
  -4   6   0  179.38    6.20
   4  -6   0  179.28    7.10
  -4   6   0  185.28    7.70
   4  -6   0  187.18    8.00
   5  -6   0    4.00    1.30
   5  -6   0    6.20    1.40
  -5   6   0    4.20    0.60
   5   6   0    6.30    0.70
  -5   6   0    4.20    0.50
  -5   6   0    5.00    0.70
  -5   6   0    5.10    0.70
   5   6   0    7.90    1.40
  -5   6   0    3.80    0.60
   5  -6   0    5.30    2.10
   5   6   0    6.10    1.10
   5  -6   0    4.60    1.10
  -5   6   0    4.20    1.40
   5   6   0    6.40    1.20
   5  -6   0    6.20    1.70
   5  -6   0    4.70    1.20
   5   6   0    5.60    0.60
   5  -6   0    4.40    1.60
   5  -6   0    4.70    1.60
   5  -6   0    4.30    1.50
   5  -6   0    5.30    1.30
   5   6   0    6.30    0.60
   5   6   0    6.00    1.20
   5   6   0    5.20    2.10
   5   6   0    7.10    0.90
   6  -6   0   74.49    5.90
   6   6   0   85.29    6.00
  -6   6   0   80.49    3.50
  -6   6   0   79.69    3.00
   6   6   0   82.29    3.90
   6  -6   0   83.09    5.30
   6  -6   0   74.99    3.40
   6  -6   0   78.99    3.00
  -6   6   0   85.89    3.70
  -6   6   0   81.59    3.10
   6   6   0   84.89    4.00
   6  -6   0   85.19    5.50
   6   6   0   87.39    4.00
   6  -6   0   80.09    4.40
   6  -6   0   80.59    4.60
   6   6   0   84.49    3.20
   6  -6   0   70.59    4.80
   6   6   0   87.99    4.00
   6  -6   0   81.39    3.20
   6   6   0   86.89    3.30
   6  -6   0   77.69    3.50
  -6   6   0   82.29    3.20
   6  -6   0   79.09    4.30
   6  -6   0   70.29    3.80
   7  -6   0    7.00    1.90
   7   6   0    8.70    2.00
   7  -6   0    7.20    1.70
  -7   6   0    7.90    0.90
   7  -6   0    7.80    0.80
   7   6   0    7.80    0.90
   7   6   0    9.00    1.00
   7  -6   0    8.60    1.90
   7  -6   0    6.90    0.80
  -7   6   0    9.70    1.50
   7  -6   0    8.10    1.10
   7  -6   0    8.70    0.90
   7   6   0    8.60    1.60
   7  -6   0    8.30    1.10
   7  -6   0    7.90    1.90
   7  -6   0    8.80    2.60
  -7   6   0    9.00    0.80
   7  -6   0    8.10    1.00
   7   6   0    9.70    2.70
   7  -6   0    7.40    1.80
   7  -6   0    6.40    1.50
   8   6   0   27.50    3.70
   8  -6   0   27.20    3.00
   8  -6   0   26.90    1.50
   8  -6   0   26.80    1.30
   8  -6   0   26.70    2.80
   8  -6   0   22.00    2.00
   8  -6   0   27.50    1.70
  -8   6   0   27.30    1.80
   8  -6   0   29.60    3.50
  -8   6   0   25.30    1.40
   8  -6   0   25.30    1.50
   8  -6   0   26.80    1.80
   8  -6   0   27.50    3.00
   8   6   0   29.20    2.10
   8  -6   0   26.30    1.30
   8   6   0   26.20    1.30
   8  -6   0   21.80    2.50
  -9   6   0    9.60    0.80
   9  -6   0    7.00    1.80
   9  -6   0    8.80    1.10
   9  -6   0    7.10    1.80
   9  -6   0    9.70    1.00
   9  -6   0    9.00    1.00
   9  -6   0    6.50    1.40
   9  -6   0    7.70    1.60
   9   6   0   10.30    2.70
   9  -6   0    9.00    1.80
   9  -6   0    9.00    2.10
   9  -6   0    9.30    0.80
   9   6   0   10.50    1.40
  10  -6   0    4.10    1.00
  10  -6   0    4.10    1.50
  10  -6   0    5.40    1.90
  10  -6   0    3.70    0.50
  10  -6   0    5.90    1.60
  10  -6   0    5.00    1.00
  10  -6   0    5.30    0.70
  10  -6   0    4.30    0.90
 -10   6   0    5.80    0.50
  10  -6   0    4.30    0.60
  10  -6   0    5.30    0.70
   0  -7   0    0.00    0.80
   0  -7   0    0.90    1.00
   0   7   0    0.60    0.30
   0   7   0    2.00    0.80
   0   7   0    2.00    0.50
   0  -7   0   -0.30    1.90
   0  -7   0    1.20    0.90
   0  -7   0    0.60    0.90
   0   7   0    2.20    0.70
   0  -7   0    1.70    0.80
   0  -7   0    1.70    1.10
   0  -7   0    1.70    0.70
   1  -7   0  425.56   17.00
   1  -7   0  417.46   14.80
  -1  -7   0  410.46   16.90
   1  -7   0  432.36   15.30
  -1   7   0  413.76   14.10
  -1  -7   0  422.96   14.50
   1  -7   0  409.76   14.60
  -1   7   0  427.36   14.10
   1   7   0  449.46   14.10
  -1  -7   0  457.55   15.30
  -1   7   0  423.86   14.50
   1   7   0  453.25   16.10
   1  -7   0  427.96   14.90
  -1   7   0  436.36   14.20
   1  -7   0  428.76   14.60
   1  -7   0  427.96   15.60
  -1   7   0  422.06   13.90
  -1  -7   0  462.85   15.00
   1  -7   0  431.16   14.90
  -1   7   0  427.76   15.20
   1   7   0  434.06   14.50
   1  -7   0  426.96   14.90
  -2   7   0    5.20    0.70
  -2  -7   0    6.10    2.50
   2  -7   0    5.10    1.10
   2  -7   0    5.80    1.30
   2  -7   0    4.30    1.00
  -2   7   0    5.40    0.60
  -2   7   0    5.10    0.50
  -2  -7   0    5.70    1.20
   2  -7   0    4.00    1.00
  -2  -7   0    6.00    1.50
   2  -7   0    5.10    1.00
   2   7   0    5.60    0.80
   2  -7   0    4.00    1.40
  -2   7   0    4.80    1.10
  -2   7   0    4.50    0.50
  -2   7   0    5.00    0.60
  -2   7   0    5.40    0.90
   2  -7   0    6.00    2.50
  -2   7   0    5.80    0.80
   2  -7   0    5.20    1.10
   2  -7   0    4.90    1.20
   2  -7   0    6.00    1.50
  -3   7   0  191.58    6.60
   3   7   0  195.88    6.40
   3   7   0  195.68    6.40
   3  -7   0  196.48    8.80
   3   7   0  194.18    7.10
   3   7   0  190.58    6.40
   3  -7   0  197.88    8.20
   3  -7   0  190.98    8.70
  -3   7   0  179.48    6.30
   3   7   0  196.48    6.40
   3   7   0  189.68    6.30
  -3   7   0  191.88    6.40
  -3   7   0  182.48    6.30
   3   7   0  184.58    6.40
   3  -7   0  192.48    7.50
   3  -7   0  187.08    9.90
   3  -7   0  191.08    7.30
   3   7   0  198.78    6.40
   3   7   0  193.68    7.10
  -3   7   0  192.28    6.60
   3   7   0  194.28    6.50
   3  -7   0  191.38    7.70
  -3   7   0  187.88    7.80
  -3   7   0  191.08    6.50
   3   7   0  187.88    6.50
   3   7   0  194.78    6.40
   3  -7   0  189.88    7.30
  -3   7   0  192.38    6.70
   3  -7   0  184.98    7.70
   3  -7   0  194.08    7.10
  -3  -7   0  180.58    7.30
   4   7   0   54.59    2.30
   4   7   0   51.29    2.80
  -4   7   0   54.99    2.40
   4   7   0   51.79    2.00
  -4   7   0   51.39    2.00
   4  -7   0   50.59    4.90
  -4   7   0   44.70    3.60
   4  -7   0   51.79    4.50
   4   7   0   52.39    2.00
   4   7   0   53.89    2.90
   4   7   0   53.49    2.20
   4   7   0   53.19    2.00
   4  -7   0   52.09    3.10
  -4   7   0   51.69    2.20
   4  -7   0   51.79    3.50
   4   7   0   52.79    2.10
   4   7   0   54.09    4.50
  -4   7   0   51.09    2.30
   4   7   0   52.79    2.00
   4  -7   0   51.59    3.60
   4  -7   0   48.00    3.00
   4   7   0   51.59    2.10
  -4   7   0   49.80    2.30
   4  -7   0   49.90    3.20
   4  -7   0   51.79    4.00
   4   7   0   54.29    2.00
   4  -7   0   50.39    3.80
   4   7   0   52.59    2.40
  -4   7   0   51.09    2.20
  -4   7   0   49.60    4.20
   5   7   0  237.48    8.60
   5  -7   0  222.78    9.80
   5   7   0  224.68    7.60
  -5   7   0  225.48    8.00
   5  -7   0  226.28    9.00
   5  -7   0  221.98    9.50
   5   7   0  233.28    7.60
  -5   7   0  224.18    7.70
   5   7   0  227.68    7.50
  -5   7   0  230.68    7.80
   5  -7   0  226.28    9.80
   5   7   0  228.58    7.80
   5   7   0  227.38    8.20
   5  -7   0  225.68   10.10
  -5   7   0  222.98    8.20
   5   7   0  231.38    7.50
   5   7   0  236.08    8.60
   5   7   0  229.28    7.70
   5   7   0  230.28   10.70
   5   7   0  227.28    8.50
   5  -7   0  224.58    9.00
   5   7   0  233.38    7.60
   5  -7   0  228.38   11.00
   5  -7   0  216.28    7.90
  -5   7   0  230.08    7.90
  -5   7   0  216.48    9.40
  -5   7   0  224.98    7.90
   6   7   0  159.58    5.40
   6   7   0  157.38    5.60
  -6   7   0  159.28    5.60
   6  -7   0  157.58    8.30
   6  -7   0  159.08    8.10
   6   7   0  163.08    6.50
  -6   7   0  157.18    6.00
   6  -7   0  151.98    5.80
  -6   7   0  162.88    5.50
   6  -7   0  155.28    5.80
   6   7   0  164.28    6.70
   6   7   0  157.98    6.40
   6  -7   0  154.88    9.00
  -6   7   0  157.48    5.70
   6   7   0  153.08    6.00
   6  -7   0  157.68    6.90
   6  -7   0  161.78    7.00
   6   7   0  158.48    8.60
   6  -7   0  160.08    8.10
  -6   7   0  156.98    5.70
   6  -7   0  160.08    7.40
  -6   7   0  135.79    8.50
   7  -7   0   76.59    3.40
   7  -7   0   77.49    4.50
   7  -7   0   65.89    4.70
  -7   7   0   78.59    3.50
   7   7   0   81.99    2.90
  -7   7   0   77.49    3.20
   7   7   0   80.19    4.00
   7   7   0   84.19    5.90
   7  -7   0   77.69    3.40
  -7   7   0   81.39    3.00
   7  -7   0   71.79    4.60
   7  -7   0   75.99    3.20
   7  -7   0   81.79    4.60
   7   7   0   84.49    3.90
   7   7   0   83.79    3.90
   7  -7   0   74.99    4.40
   7  -7   0   76.59    5.90
   7   7   0   84.99    3.20
   8  -7   0   38.10    2.00
   8  -7   0   41.10    1.80
   8  -7   0   33.30    2.70
  -8   7   0   46.80    2.40
  -8   7   0   40.60    2.20
  -8   7   0   41.90    1.70
   8   7   0   40.30    1.70
   8  -7   0   40.80    2.00
   8  -7   0   40.10    3.40
   8  -7   0   40.60    3.40
   8  -7   0   37.60    4.10
   8  -7   0   37.60    2.20
   8  -7   0   36.10    3.30
   8   7   0   40.70    2.50
   8   7   0   42.00    4.10
  -8   7   0   42.80    1.70
   8  -7   0   46.10    3.20
   9   7   0    1.50    1.60
   9  -7   0    1.20    1.30
   9  -7   0    1.00    0.80
   9  -7   0    0.00    0.50
   9  -7   0    2.80    1.10
   9   7   0    2.20    0.80
   9  -7   0    1.50    0.70
   9  -7   0    0.20    1.40
   9  -7   0    1.40    0.50
   9  -7   0    1.40    1.20
   9  -7   0    1.60    1.40
   9  -7   0    1.00    1.30
   9  -7   0    0.00    2.00
  -9   7   0    0.90    0.30
 -10   7   0   22.90    1.10
  10  -7   0   22.20    1.50
  10  -7   0   20.20    1.10
  10  -7   0   20.90    1.50
  10   7   0   22.20    1.30
  10  -7   0   26.00    1.90
  10   7   0   26.60    3.00
   0   8   0   86.59    3.10
   0   8   0   84.29    3.30
   0  -8   0   83.39    7.20
   0  -8   0   85.39    3.80
   0  -8   0   88.59    4.20
   0  -8   0   89.69    4.90
   0   8   0   87.99    3.10
   0   8   0   85.69    3.10
   0  -8   0   87.89    4.00
   0   8   0   88.09    3.00
   0   8   0   87.69    3.20
   0   8   0   87.19    3.20
   0   8   0   83.39    3.10
   0   8   0   85.69    3.60
   0   8   0   85.89    4.20
   0  -8   0   85.59    4.40
   0   8   0   88.49    3.10
   0   8   0   85.59    3.10
   0   8   0   88.39    3.30
   0  -8   0   92.29    4.60
   1   8   0  239.08    8.00
  -1  -8   0  239.88    9.10
   1  -8   0  238.58    9.10
  -1   8   0  221.18    7.80
  -1   8   0  244.08    7.70
  -1   8   0  233.68    8.30
  -1   8   0  238.58    7.80
  -1   8   0  232.48    7.70
  -1   8   0  232.08    7.90
  -1   8   0  236.48    7.70
   1   8   0  236.48    8.00
   1  -8   0  256.47    9.70
  -1   8   0  233.28    8.00
  -1   8   0  229.18    9.10
  -1   8   0  240.38    8.00
   1  -8   0  245.58    9.20
   1   8   0  229.38    7.70
   1   8   0  236.78    9.00
   1   8   0  229.48    7.80
  -1   8   0  222.28    7.90
   1  -8   0  228.18   11.90
   1   8   0  230.08    7.70
  -1  -8   0  232.28    8.60
   1  -8   0  250.57    9.20
  -1  -8   0  242.48    9.60
   1   8   0  227.48    7.80
   1   8   0  232.38    7.80
   1   8   0  228.68    8.40
   1  -8   0  239.18    8.70
   1  -8   0  239.38    9.10
   1  -8   0  236.88    8.60
   1   8   0  238.18    7.80
   1   8   0  234.38    7.90
   1   8   0  231.58    7.70
  -1  -8   0  208.18   11.90
   1  -8   0  247.78   10.10
   1   8   0  234.28    7.80
   2   8   0   15.60    1.00
   2   8   0   16.70    1.10
   2  -8   0   16.20    2.20
   2   8   0   15.60    1.00
  -2   8   0   17.10    0.80
  -2  -8   0   15.60    3.90
   2  -8   0   17.00    4.10
   2   8   0   16.30    1.50
   2  -8   0   17.80    2.90
   2  -8   0   17.50    2.10
  -2   8   0   17.30    1.10
   2  -8   0   17.50    2.40
  -2   8   0   15.40    1.80
   2   8   0   17.30    1.00
  -2  -8   0   16.80    1.60
   2   8   0   17.20    1.00
  -2  -8   0   18.60    2.30
   2   8   0   16.00    1.00
  -2   8   0   15.10    0.90
   2  -8   0   15.10    2.10
   2   8   0   17.70    1.00
  -2   8   0   15.40    1.20
  -2   8   0   15.90    1.00
  -2   8   0   17.50    1.00
   2  -8   0   17.40    2.00
   2  -8   0   16.20    2.10
   2   8   0   16.60    1.00
  -2   8   0   15.80    1.30
   2   8   0   15.50    0.90
   2  -8   0   16.10    1.70
   2   8   0   16.00    1.10
   3   8   0   53.99    2.20
  -3   8   0   59.29    2.40
   3   8   0   57.19    2.20
   3  -8   0   57.19    4.70
  -3   8   0   54.29    2.10
   3  -8   0   54.19    3.70
   3  -8   0   60.29    3.30
   3   8   0   55.09    2.20
   3  -8   0   57.79    4.10
  -3   8   0   54.19    2.10
   3   8   0   51.89    4.20
   3  -8   0   58.59    4.10
   3   8   0   56.49    2.30
  -3   8   0   55.59    2.40
  -3   8   0   57.79    3.60
   3  -8   0   55.59    3.80
   3   8   0   55.59    2.10
   3   8   0   57.69    2.20
   3  -8   0   54.59    3.20
   3   8   0   54.89    2.20
   3   8   0   56.49    2.20
   3  -8   0   58.09    3.20
  -3   8   0   55.49    2.30
   3  -8   0   58.09    4.10
  -3   8   0   58.99    2.50
  -3  -8   0   48.90    3.40
  -3   8   0   56.79    2.30
  -3   8   0   55.69    2.10
   3   8   0   57.39    2.30
   3  -8   0   56.49    3.50
   3   8   0   56.89    2.90
   3   8   0   57.69    2.20
   3   8   0   57.59    3.00
   4   8   0    8.60    0.90
   4   8   0   11.10    0.90
   4  -8   0    7.90    2.60
   4  -8   0    7.10    1.80
  -4   8   0    7.00    0.80
  -4   8   0    6.10    0.90
   4  -8   0    9.30    2.10
  -4   8   0    6.60    0.60
   4   8   0    8.70    0.90
   4   8   0    9.30    0.90
  -4   8   0    5.90    1.50
   4   8   0    9.80    1.20
   4   8   0    9.30    0.80
   4   8   0    9.50    1.70
   4   8   0    9.70    0.90
  -4   8   0    7.80    1.10
   4  -8   0    5.60    1.50
   4   8   0    8.90    1.60
   4  -8   0    6.50    1.50
   4  -8   0    6.50    1.80
  -4   8   0    6.40    0.90
   4   8   0   11.00    0.90
   4  -8   0    8.50    2.10
   4  -8   0    5.30    1.70
   4   8   0    9.40    1.10
  -4   8   0    6.70    0.90
  -4   8   0    6.30    0.70
   4  -8   0    3.80    2.20
   4   8   0    9.20    2.50
   4   8   0    9.10    0.90
   5   8   0  696.03   22.70
   5  -8   0  736.03   25.70
   5   8   0  693.23   22.50
   5  -8   0  699.53   26.80
   5   8   0  686.53   23.50
   5   8   0  691.73   22.50
   5   8   0  689.23   22.60
  -5   8   0  683.33   23.00
  -5   8   0  685.53   22.50
  -5   8   0  710.13   22.80
   5   8   0  693.83   25.90
  -5   8   0  703.63   22.90
   5   8   0  704.83   22.50
   5  -8   0  690.03   24.70
   5   8   0  694.93   22.60
   5   8   0  682.63   22.80
   5   8   0  692.93   23.50
   5  -8   0  712.53   28.60
  -5   8   0  695.83   23.20
   5  -8   0  707.83   24.10
  -5   8   0  714.23   22.90
   5   8   0  684.23   22.50
   5  -8   0  696.33   25.30
  -5   8   0  702.73   22.60
   5  -8   0  698.53   24.30
   6  -8   0    1.40    1.60
   6  -8   0    2.10    1.40
   6   8   0    1.80    0.50
  -6   8   0    1.40    0.50
   6  -8   0    1.80    0.90
  -6   8   0    2.00    0.60
   6   8   0    3.40    1.20
   6  -8   0    2.90    2.50
   6  -8   0    2.50    1.90
   6   8   0    3.80    0.80
   6   8   0    2.40    0.70
   6  -8   0    4.50    1.80
   6   8   0    3.70    2.30
  -6   8   0    2.80    0.60
   6   8   0    2.80    1.10
   6  -8   0    0.80    2.00
   6   8   0    2.00    0.60
   6  -8   0    2.80    1.60
   6  -8   0    0.50    2.40
   6  -8   0    1.50    1.80
  -6   8   0    2.60    0.40
   6   8   0    2.40    0.50
   6   8   0    3.70    1.10
  -6   8   0    2.60    0.50
  -6   8   0    2.00    0.80
  -7   8   0  212.28    6.90
  -7   8   0  197.58    7.30
   7  -8   0  197.78    9.90
   7   8   0  211.78    8.10
  -7   8   0  210.68    7.20
   7  -8   0  211.98    7.40
   7  -8   0  203.58   10.30
  -7   8   0  205.48    7.60
   7  -8   0  197.48    8.70
   7   8   0  207.28    7.90
   7   8   0  211.58    7.10
   7   8   0  210.28   10.00
   7   8   0  202.28    7.80
   7  -8   0  197.28    8.60
   7  -8   0  207.48    8.60
  -7   8   0  210.58    7.00
   7   8   0  207.48    6.90
   7  -8   0  207.68    9.40
   8  -8   0   19.20    2.10
   8  -8   0   16.30    2.60
   8   8   0   18.50    1.10
  -8   8   0   19.40    1.00
   8  -8   0   20.40    1.60
  -8   8   0   20.60    1.10
   8  -8   0   18.80    2.20
   8  -8   0   22.50    2.80
   9  -8   0  273.07   10.10
   9  -8   0  277.77   11.20
   9  -8   0  277.57    9.90
   9   8   0  288.47   10.20
   9  -8   0  286.57   10.90
   9  -8   0  294.27   10.10
   9  -8   0  270.27    9.80
   9  -8   0  275.47   10.10
  -9   8   0  281.07    9.10
   0   9   0   -0.50    0.40
   0  -9   0    0.30    0.80
   0   9   0   -0.40    0.40
   0   9   0    0.60    0.40
   0  -9   0   -2.80    1.30
   0   9   0    0.10    0.40
   0   9   0    0.40    0.80
   0  -9   0   -0.20    1.20
   0   9   0    0.00    0.50
   0   9   0   -0.30    0.40
   0   9   0    0.10    0.70
   0   9   0    0.40    0.40
   0   9   0   -0.50    0.40
   0  -9   0    0.20    1.20
   0   9   0   -1.10    0.50
   0  -9   0    0.50    1.60
   0   9   0    0.20    0.40
   0   9   0    0.30    0.50
   0   9   0   -0.70    0.40
   0   9   0   -0.80    0.40
   1   9   0  207.18    7.60
   1   9   0  204.18    6.80
   1  -9   0  221.58    9.20
   1   9   0  203.58    6.80
  -1   9   0  203.78    8.40
   1  -9   0  204.18    8.60
  -1   9   0  203.48    6.80
  -1   9   0  196.38    7.20
  -1   9   0  209.78    6.80
  -1  -9   0  203.48    8.60
   1   9   0  201.68    6.80
   1   9   0  215.68    9.50
   1   9   0  200.18    6.80
  -1  -9   0  201.98    7.90
  -1   9   0  199.18    7.00
  -1   9   0  203.08    6.90
  -1   9   0  196.98    6.80
  -1   9   0  200.68    7.10
   1  -9   0  207.88    8.70
   1  -9   0  211.18    9.80
   1   9   0  198.78    6.80
   1  -9   0  208.28    8.00
   1  -9   0  203.18    8.00
   1   9   0  203.68    6.80
   1   9   0  203.18    6.80
  -1   9   0  204.88    7.50
   1   9   0  205.98    7.00
  -1   9   0  203.28    6.80
  -1   9   0  197.38    6.80
  -1  -9   0  213.48    8.10
   1   9   0  201.28    7.10
  -1   9   0  208.58    7.00
   1   9   0  203.08    6.90
   1  -9   0  198.18    8.50
   1   9   0  200.48    6.80
   2   9   0    1.40    0.50
  -2  -9   0    1.30    1.50
   2   9   0    1.50    0.60
   2   9   0    0.10    0.50
   2   9   0    1.50    0.50
  -2   9   0    0.50    0.40
   2  -9   0    0.90    1.50
   2   9   0    1.10    0.50
  -2   9   0    1.30    1.00
   2  -9   0    2.30    1.80
   2   9   0    1.10    0.50
   2  -9   0    1.30    1.40
   2  -9   0    1.70    1.90
  -2   9   0    1.20    0.50
  -2  -9   0    0.60    1.20
   2  -9   0    0.20    1.30
   2  -9   0    2.10    1.30
  -2  -9   0    1.10    0.90
   2   9   0    0.90    0.50
   2  -9   0    1.10    1.00
  -2   9   0    1.10    0.60
  -2   9   0    1.40    0.70
   2  -9   0   -1.20    1.10
   2   9   0    1.10    0.50
   2   9   0    1.10    0.80
  -2   9   0    1.20    0.50
  -2   9   0    1.20    0.50
   2   9   0    1.40    0.60
   2   9   0    1.10    0.60
   2   9   0    2.10    0.90
   2   9   0    1.50    0.50
  -3   9   0   63.49    4.00
  -3   9   0   62.89    2.70
   3  -9   0   72.19    4.60
  -3   9   0   67.79    2.60
   3  -9   0   62.39    3.80
   3  -9   0   63.99    4.70
   3   9   0   66.59    2.90
  -3   9   0   63.89    2.60
  -3  -9   0   51.19    3.40
   3  -9   0   62.49    4.50
  -3   9   0   63.89    2.40
   3  -9   0   67.79    5.60
   3   9   0   65.59    4.80
   3  -9   0   66.99    7.20
   3  -9   0   62.99    4.80
   3   9   0   63.99    3.30
   3  -9   0   66.79    4.50
  -3   9   0   65.49    2.70
  -3   9   0   62.89    2.80
  -3   9   0   65.89    2.70
   3   9   0   63.69    2.50
   3  -9   0   64.29    3.70
  -4   9   0  343.57   11.40
   4   9   0  334.47   11.00
  -4   9   0  333.57   11.50
   4  -9   0  336.77   12.40
  -4   9   0  329.47   11.20
  -4   9   0  331.97   10.90
   4   9   0  336.57   11.00
   4  -9   0  340.57   12.70
   4  -9   0  332.17   12.60
   4   9   0  332.37   14.00
   4  -9   0  339.07   15.10
   4   9   0  333.97   11.00
  -4   9   0  332.87   11.30
   4   9   0  336.77   11.20
  -4   9   0  332.67   11.00
   4   9   0  337.07   11.00
  -4   9   0  320.57   13.10
   4  -9   0  350.76   14.10
   4   9   0  331.67   11.00
   4   9   0  331.67   11.20
   4  -9   0  337.77   13.70
   4  -9   0  326.77   13.70
   4   9   0  344.27   11.00
  -4   9   0  325.77   11.50
   4   9   0  331.17   11.00
   4  -9   0  337.87   13.70
   4  -9   0  332.77   13.40
   4   9   0  333.67   12.00
   4   9   0  332.27   11.00
  -4   9   0  337.27   11.30
   5   9   0    1.50    0.50
   5   9   0    0.60    0.60
   5  -9   0   -1.00    2.00
   5   9   0    1.30    2.00
   5   9   0    1.60    1.00
  -5   9   0    1.00    0.30
   5   9   0    1.20    0.60
   5  -9   0    0.30    1.80
   5  -9   0   -0.30    1.60
   5  -9   0    1.20    1.90
  -5   9   0    0.10    0.40
  -5   9   0    0.60    0.50
   5   9   0    0.90    0.50
  -5   9   0    0.80    0.70
   5   9   0    0.50    0.50
  -5   9   0    0.50    0.60
   5   9   0    1.60    0.70
   5   9   0    0.40    0.50
   5   9   0    1.40    1.10
  -5   9   0    0.40    0.50
   5   9   0    1.10    0.50
   5   9   0    1.50    0.50
   5  -9   0    1.60    2.50
  -5   9   0    0.70    0.40
   5  -9   0   -0.50    1.60
   5  -9   0   -0.70    1.30
  -6   9   0  108.39    4.20
   6  -9   0  107.69    5.50
  -6   9   0  107.49    4.10
   6   9   0  113.09    3.90
  -6   9   0  106.79    4.20
   6   9   0  111.09    4.90
   6   9   0  117.59    3.90
   6   9   0  115.09    4.90
   6  -9   0  110.29    7.20
   6  -9   0  109.69    6.60
   6   9   0  117.09    6.90
   6   9   0  112.49    3.90
   6   9   0  112.39    3.90
  -6   9   0  118.79    4.20
   6   9   0  112.59    4.20
   6  -9   0  116.39    7.30
   6   9   0  111.99    3.90
   6  -9   0  104.89    9.10
   6  -9   0  102.29    5.50
  -6   9   0  109.29    3.90
   6   9   0  115.49    4.10
  -6   9   0  106.39    4.50
   7   9   0   18.50    1.30
  -7   9   0   17.20    1.20
  -7   9   0   16.20    1.10
   7  -9   0   12.60    3.20
   7   9   0   16.40    1.90
  -7   9   0   16.50    1.00
   7   9   0   17.90    1.80
   7  -9   0   14.50    4.00
  -7   9   0   17.10    0.90
   7   9   0   14.90    3.30
   7  -9   0   13.60    2.10
   7  -9   0   18.40    3.10
   7  -9   0   16.60    1.50
   7  -9   0   14.90    1.90
   7  -9   0   17.80    2.40
   7   9   0   17.20    1.00
   8  -9   0   18.30    1.50
   8  -9   0   17.60    2.20
   8   9   0   21.90    1.00
   8   9   0   24.70    3.40
   8  -9   0   22.10    2.30
  -8   9   0   20.00    1.00
   8  -9   0   18.40    2.00
   0 -10   0  203.08    9.00
   0  10   0  191.28    7.00
   0  10   0  192.08    6.90
   0  10   0  184.78    8.20
   0  10   0  195.68    6.60
   0  10   0  192.98    6.50
   0  10   0  192.88    6.50
   0  10   0  191.38    6.50
   0  10   0  190.78    6.50
   0 -10   0  207.78    8.20
   0  10   0  194.18    7.30
   0  10   0  190.68    6.50
   0 -10   0  197.68    7.90
   0  10   0  193.08    6.50
   0  10   0  197.18    6.70
  -1  10   0    3.60    0.60
   1  10   0    5.80    1.20
  -1  10   0    4.40    1.10
  -1  10   0    4.00    0.70
   1  10   0    6.10    0.80
   1  10   0    6.10    0.60
   1  10   0    5.50    0.60
   1  10   0    5.40    0.70
  -1  10   0    5.10    0.70
  -1  10   0    4.00    0.60
  -1  10   0    4.00    0.70
  -1  10   0    4.40    0.60
   1  10   0    5.50    0.90
   1  10   0    5.60    0.70
  -1  10   0    3.90    0.60
  -1 -10   0    3.20    1.60
  -1  10   0    3.70    0.80
   1  10   0    5.30    0.60
  -1  10   0    4.40    0.60
   1  10   0    6.00    0.70
  -1 -10   0    5.80    1.40
   1 -10   0    6.50    2.90
  -1  10   0    5.10    1.00
   1 -10   0    4.20    1.40
   1  10   0    5.10    0.60
  -1 -10   0    6.20    2.40
   1 -10   0    2.80    1.50
   1  10   0    5.40    0.70
   1 -10   0    4.00    1.90
  -1  10   0    4.80    1.50
   1  10   0    6.40    1.10
   1 -10   0    3.70    2.00
   1 -10   0    2.90    1.60
   1  10   0    6.50    0.70
  -2  10   0   83.49    4.90
   2  10   0   93.29    3.30
  -2  10   0   87.39    3.50
   2 -10   0   85.19    5.50
  -2  10   0   94.19    3.30
   2 -10   0   85.29    4.80
  -2 -10   0   86.69    4.90
   2 -10   0   94.69    5.90
   2 -10   0   91.09    5.00
  -2  10   0   90.79    3.30
   2  10   0   90.89    3.30
   2  10   0   89.79    3.60
   2 -10   0   93.09    4.80
   2 -10   0   95.99    6.00
   2  10   0   90.79    3.40
   2  10   0   90.79    3.20
   2  10   0   90.99    5.70
  -2  10   0   89.59    4.00
  -2 -10   0   88.49    5.60
   2  10   0   93.59    3.30
  -2 -10   0   95.09    6.60
   2  10   0   90.59    3.30
   2  10   0   93.29    4.90
   2  10   0   90.09    3.30
  -2  10   0   88.89    3.60
  -2  10   0   84.89    3.70
   2  10   0   89.79    4.10
  -2  10   0   86.69    3.50
   2 -10   0   95.79    5.90
   2  10   0   92.09    3.30
   2 -10   0   91.89    6.90
   2  10   0   91.99    3.30
   2  10   0   93.49    3.40
   3  10   0  179.78    6.10
  -3  10   0  181.18    6.50
  -3  10   0  190.58    6.50
   3  10   0  180.58    8.90
   3  10   0  179.98    6.10
   3  10   0  179.58    6.20
   3 -10   0  189.48    9.20
   3 -10   0  175.88    8.80
   3  10   0  179.68    6.10
   3  10   0  175.08    6.30
   3  10   0  182.08    7.20
  -3  10   0  175.68    6.60
  -3 -10   0  150.78    7.40
   3 -10   0  185.98    8.00
   3  10   0  181.68    7.00
   3 -10   0  178.18    8.60
  -3  10   0  181.38    6.50
   3 -10   0  176.48    8.80
   3  10   0  178.88    6.10
  -3  10   0  181.68    6.40
   3 -10   0  194.48   10.50
   3  10   0  184.18    6.30
   3 -10   0  184.48    7.80
   3 -10   0  197.58    8.00
   3  10   0  182.58    6.10
   3  10   0  178.68    6.10
   3 -10   0  206.08    9.40
   4 -10   0   47.50    4.60
  -4  10   0   43.50    1.90
   4  10   0   47.60    4.50
   4 -10   0   42.60    4.00
   4  10   0   48.00    2.00
  -4  10   0   44.80    2.20
   4  10   0   49.20    1.90
  -4  10   0   45.10    2.20
   4 -10   0   42.70    3.60
   4  10   0   49.50    1.90
   4 -10   0   46.90    4.40
  -4  10   0   45.10    2.30
   4  10   0   50.69    3.00
   4  10   0   47.30    2.10
   4  10   0   47.00    2.20
   4  10   0   48.00    1.90
   4 -10   0   44.40    3.50
   4 -10   0   35.00    4.40
   4  10   0   48.30    1.90
   4 -10   0   43.60    5.40
   4  10   0   49.80    1.90
  -4  10   0   43.20    2.40
  -4  10   0   43.90    2.20
   4  10   0   49.30    2.90
   4 -10   0   45.10    4.50
   4  10   0   48.60    1.90
   4  10   0   46.70    1.90
   4 -10   0   47.20    4.20
   5  10   0   14.20    1.00
   5  10   0   13.50    0.90
   5 -10   0   11.80    2.80
   5  10   0   13.00    0.90
   5  10   0   13.20    1.20
  -5  10   0   16.90    0.80
   5 -10   0    7.40    3.60
  -5  10   0   15.10    1.20
   5 -10   0   16.10    2.20
   5  10   0   12.70    1.20
  -5  10   0   13.10    1.00
   5 -10   0   14.20    3.50
   5 -10   0   14.80    4.30
   5  10   0   11.90    3.30
  -5  10   0   15.70    1.00
   5  10   0   12.90    1.00
   5  10   0   12.90    1.00
   5  10   0   13.10    1.80
   5  10   0   12.50    1.00
   5 -10   0   14.00    2.40
   5  10   0   13.80    0.90
   5  10   0   12.90    1.00
   5 -10   0   12.80    4.00
   5  10   0   13.50    1.80
  -5  10   0   16.00    1.10
   5 -10   0   19.00    3.20
   6  10   0   24.90    1.20
   6  10   0   26.20    1.30
  -6  10   0   24.00    1.40
  -6  10   0   25.20    1.60
  -6  10   0   24.50    1.30
   6  10   0   25.30    1.40
   6 -10   0   27.40    3.00
   6 -10   0   22.90    4.10
   6  10   0   26.30    1.30
  -6  10   0   25.00    1.10
   6  10   0   25.70    1.20
   6  10   0   24.20    1.20
   6  10   0   23.90    2.10
   6  10   0   25.20    3.70
   6  10   0   25.80    1.50
   6  10   0   26.30    1.20
  -6  10   0   24.80    1.20
   6 -10   0   23.70    3.40
   6  10   0   23.70    2.00
   6 -10   0   25.40    2.50
   6 -10   0   22.30    3.50
   7  10   0    1.10    0.40
   7  10   0    0.70    1.20
   7 -10   0    5.70    2.30
   7 -10   0   -1.80    2.60
   7 -10   0    0.00    1.30
  -7  10   0    1.20    0.40
   7 -10   0    1.40    1.50
   7  10   0    1.70    0.50
   7 -10   0   -0.30    1.40
   7  10   0    1.10    0.60
   7  10   0    1.00    0.40
   8 -10   0  150.48    6.40
  -8  10   0  128.69    4.50
   8 -10   0  135.89    5.90
   8 -10   0  135.99    5.80
   0 -11   0   -0.20    1.60
   0  11   0    0.10    0.50
   0  11   0    0.30    0.50
   0  11   0   -0.30    0.50
   0  11   0    0.00    0.40
   0  11   0   -0.20    0.50
   0  11   0   -0.60    0.40
   0  11   0   -0.50    0.40
   0 -11   0   -0.30    1.30
   0  11   0   -0.60    0.60
   0 -11   0    0.80    1.60
   0 -11   0   -0.50    2.30
   0  11   0    0.20    0.50
   0  11   0   -0.20    0.80
   0  11   0    0.10    0.40
   0  11   0    0.10    0.70
   1  11   0   19.10    1.10
  -1 -11   0   20.40    2.70
  -1  11   0   22.50    1.10
   1  11   0   20.10    1.20
  -1  11   0   18.30    1.70
  -1  11   0   21.90    1.10
   1 -11   0   13.90    2.90
  -1 -11   0   19.80    2.70
  -1  11   0   23.20    1.40
   1 -11   0   24.10    3.20
  -1  11   0   21.10    1.20
   1  11   0   20.50    1.20
   1  11   0   20.10    1.90
   1 -11   0   25.00    2.80
   1  11   0   20.00    1.20
  -1  11   0   23.90    1.60
   1  11   0   21.30    1.20
  -1 -11   0   18.00    2.60
   1  11   0   20.40    1.80
   1  11   0   21.40    1.20
  -1  11   0   21.40    1.20
   1  11   0   20.40    1.50
  -1 -11   0   23.40    3.40
   1  11   0   21.10    1.30
   1  11   0   19.00    1.20
  -1  11   0   23.30    1.90
  -1  11   0   22.50    1.30
   1 -11   0   27.40    3.20
   1 -11   0   23.50    3.50
  -1  11   0   22.40    1.20
  -1  11   0   24.80    1.60
   1  11   0   21.90    1.20
   1  11   0   21.50    1.10
   2 -11   0   51.79    4.50
  -2  11   0   51.69    2.10
  -2  11   0   52.09    2.00
  -2  11   0   53.99    2.70
   2  11   0   51.29    2.10
   2  11   0   50.39    4.30
  -2  11   0   49.60    2.60
   2 -11   0   52.49    3.70
   2 -11   0   57.69    6.50
   2  11   0   51.69    2.90
   2  11   0   51.69    2.00
   2  11   0   49.20    2.00
  -2 -11   0   44.20    3.90
   2  11   0   50.59    2.00
   2 -11   0   45.70    4.80
  -2  11   0   54.49    2.50
   2  11   0   51.29    2.00
   2 -11   0   52.89    4.70
   2  11   0   49.99    2.90
   2  11   0   49.90    2.40
   2 -11   0   55.49    4.10
  -2  11   0   48.30    3.20
   2  11   0   50.39    2.00
  -2  11   0   51.59    2.70
   2  11   0   50.99    2.20
   2  11   0   50.39    2.00
   2 -11   0   52.99    4.10
   2  11   0   50.69    2.20
  -2 -11   0   39.90    3.70
   2  11   0   50.79    2.00
  -2 -11   0   50.99    4.10
  -2 -11   0   46.20    4.60
   2 -11   0   50.19    5.30
   3 -11   0  575.84   20.40
  -3  11   0  486.75   17.30
   3 -11   0  510.55   19.50
   3 -11   0  497.35   19.00
   3  11   0  502.35   16.50
   3  11   0  510.85   16.60
   3  11   0  493.55   17.50
   3 -11   0  502.15   19.70
  -3  11   0  505.85   16.80
   3  11   0  508.55   16.50
   3  11   0  505.55   20.00
  -3  11   0  474.65   17.00
   3  11   0  495.95   16.70
   3 -11   0  522.15   18.50
   3  11   0  515.05   16.50
   3 -11   0  498.45   19.90
   3 -11   0  539.25   21.60
   3  11   0  508.35   17.50
   3  11   0  497.15   16.60
   3  11   0  504.05   16.50
   3  11   0  504.65   16.50
   3 -11   0  504.05   18.30
   3 -11   0  518.25   18.50
   3 -11   0  503.25   21.10
  -3  11   0  500.95   16.90
   3  11   0  495.75   16.50
   4  11   0   53.69    2.00
   4  11   0   55.19    3.20
   4  11   0   52.29    2.10
   4 -11   0   41.10    4.40
   4  11   0   51.19    2.00
  -4  11   0   45.30    2.20
   4  11   0   60.69    2.30
   4  11   0   52.69    2.00
  -4  11   0   44.70    2.20
   4  11   0   51.59    2.00
   4 -11   0   47.90    4.60
   4  11   0   51.39    2.00
   4 -11   0   39.00    4.20
   4 -11   0   37.20    4.80
   4  11   0   53.39    2.90
   4  11   0   50.89    2.20
   4 -11   0   46.70    3.70
   4  11   0   50.09    2.00
   4  11   0   52.09    2.00
  -5  11   0   75.69    3.10
   5  11   0   77.99    3.70
  -5  11   0   77.09    2.80
   5 -11   0   89.89    5.80
   5  11   0   77.49    2.80
   5  11   0   79.09    3.10
   5  11   0   78.29    2.80
   5 -11   0   70.99    6.20
   5  11   0   76.89    2.80
   5  11   0   77.09    3.00
   5  11   0   78.29    2.90
   5  11   0   77.39    2.80
   5  11   0   76.29    2.80
   5  11   0   78.79    3.00
   5  11   0   76.49    2.80
   5 -11   0   77.29    6.10
   5  11   0   77.39    3.70
   6  11   0   22.80    1.30
   6  11   0   21.70    1.30
   6  11   0   21.00    2.10
   6  11   0   20.80    1.10
   6 -11   0   18.80    3.40
   6 -11   0   18.30    2.00
   6  11   0   22.00    1.10
   6  11   0   20.90    1.10
   6  11   0   21.20    1.00
   6  11   0   22.40    1.00
   6  11   0   21.50    1.80
   6  11   0   21.20    1.00
   7 -11   0   41.10    2.70
   7  11   0   42.20    1.60
   7  11   0   49.99    3.00
   7  11   0   43.20    1.60
   7 -11   0   38.90    3.60
   0  12   0   50.39    2.00
   0 -12   0   55.39    5.90
   0  12   0   54.09    2.90
   0  12   0   49.50    2.00
   0  12   0   47.70    2.40
   0  12   0   51.29    2.70
   0  12   0   51.29    2.20
   0  12   0   51.39    2.10
   0 -12   0   54.39    4.30
   0 -12   0   58.49    4.40
   0  12   0   48.20    2.00
   0 -12   0   59.49    4.50
   0 -12   0   53.29    4.20
   0  12   0   50.19    2.00
   0  12   0   52.49    2.10
   0  12   0   47.80    2.00
  -1  12   0  111.39    4.50
   1  12   0  109.59    3.90
   1 -12   0  122.19    6.70
   1  12   0  107.89    4.00
  -1  12   0  110.19    3.80
  -1  12   0  114.59    3.90
  -1  12   0  113.29    3.90
   1  12   0  110.69    4.80
   1 -12   0  114.69    5.90
   1  12   0  108.39    3.90
   1  12   0  108.59    3.80
  -1 -12   0  113.19    6.20
  -1 -12   0  105.39    6.10
   1  12   0  105.69    3.90
   1  12   0  107.99    3.80
   1 -12   0  122.79    7.80
  -1  12   0  111.89    3.90
   1  12   0  105.99    3.80
   1  12   0  110.09    3.90
   1  12   0  106.49    4.60
   1  12   0  108.49    3.90
  -1  12   0  112.99    4.00
  -1 -12   0  110.49    7.70
  -1  12   0  109.49    4.30
   1 -12   0  119.99    6.00
  -1  12   0  109.59    4.20
  -1 -12   0   98.59    6.40
   1  12   0  109.39    4.00
   1 -12   0  117.09    6.30
   2  12   0  176.08    6.00
  -2 -12   0  146.99    7.90
   2  12   0  179.18    6.00
  -2  12   0  180.38    6.50
   2  12   0  181.98    6.00
   2  12   0  178.38    6.20
  -2  12   0  180.48    6.10
  -2  12   0  183.58    6.30
   2 -12   0  162.98    9.40
   2  12   0  176.28    6.40
   2 -12   0  195.08    8.40
   2  12   0  196.18    7.50
   2  12   0  175.28    6.00
   2  12   0  176.38    6.00
   2 -12   0  177.18    7.90
  -2  12   0  176.38    6.30
   2  12   0  179.88    6.10
   2  12   0  175.78    6.80
   2  12   0  180.68    6.20
   2  12   0  180.78    6.00
   2 -12   0  202.68    8.50
  -2 -12   0  160.98    8.10
   2  12   0  180.78    6.00
   2 -12   0  202.98    9.00
  -2 -12   0  160.78    8.00
   3  12   0   24.60    2.10
   3  12   0   25.40    1.20
   3 -12   0   17.60    2.70
  -3  12   0   21.10    1.30
   3  12   0   24.10    1.20
   3  12   0   25.30    1.30
  -3  12   0   19.90    1.40
   3  12   0   23.90    1.20
   3  12   0   25.40    1.20
   3  12   0   24.30    1.40
   3  12   0   25.10    2.00
   3 -12   0   23.50    4.10
   3 -12   0   18.30    3.80
   3  12   0   24.60    1.40
   3 -12   0   17.60    3.60
   3  12   0   25.30    1.20
   3  12   0   25.10    1.20
  -3  12   0   22.00    1.50
   3 -12   0   19.80    3.40
   4  12   0   74.19    3.30
   4 -12   0   66.49    6.20
  -4  12   0   68.39    2.90
   4  12   0   70.99    2.70
  -4  12   0   70.19    3.40
   4 -12   0   65.59    6.40
   4  12   0   76.69    3.60
   4  12   0   74.69    2.70
   4  12   0   73.19    2.70
   4  12   0   76.19    2.70
   4  12   0   73.59    2.70
   4  12   0   76.49    4.20
   4  12   0   72.39    2.90
   4  12   0   73.29    2.70
   5  12   0   73.99    2.70
   5  12   0   74.29    2.80
   5  12   0   75.69    2.70
   5  12   0   79.09    3.70
   5  12   0   74.89    2.70
   5  12   0   71.49    2.70
   5  12   0   75.39    2.80
   5  12   0   75.49    3.40
   5  12   0   74.09    2.60
   5  12   0   70.59    2.60
   5  12   0   72.69    2.60
   6  12   0   72.59    3.10
   6  12   0   72.59    2.60
   6  12   0   72.29    2.50
   6 -12   0   77.19    4.50
   6  12   0   65.59    3.60
   6  12   0   70.09    2.50
   6  12   0   70.49    2.70
   6  12   0   72.19    2.50
   0  13   0    0.90    0.40
   0 -13   0    2.50    2.40
   0 -13   0   -4.30    2.10
   0  13   0    0.70    0.80
   0  13   0    0.50    0.40
   0  13   0   -0.10    0.70
   0  13   0   -0.30    0.50
   0  13   0    0.10    0.50
   0  13   0    0.30    0.80
   0  13   0    0.30    0.50
   1 -13   0   19.10    4.40
  -1  13   0   23.10    1.60
   1  13   0   26.30    1.90
   1  13   0   26.80    2.00
  -1  13   0   24.80    1.80
  -1 -13   0   19.80    3.10
   1  13   0   26.00    1.40
   1  13   0   25.20    1.20
  -1  13   0   22.90    1.20
   1 -13   0   17.70    2.90
   1  13   0   27.10    1.30
   1  13   0   26.20    1.20
   1  13   0   25.80    1.30
   1  13   0   29.10    1.50
  -1  13   0   23.00    1.20
   1  13   0   26.10    1.20
  -1  13   0   25.10    1.70
   2  13   0    6.40    1.20
   2  13   0    5.20    0.70
   2  13   0    6.00    0.60
  -2  13   0    4.10    0.60
   2  13   0    8.00    1.60
   2  13   0    7.00    0.90
   2 -13   0    6.10    2.30
   2  13   0    6.80    0.70
  -2  13   0    4.50    0.90
   2  13   0    5.80    0.70
   2  13   0    6.90    0.80
   2  13   0    6.40    0.70
  -2  13   0    3.90    0.60
   2  13   0    6.20    0.70
   2  13   0    5.80    0.60
   3  13   0    7.10    0.70
   3  13   0    8.10    0.70
   3  13   0    6.30    0.70
   3  13   0    7.20    0.70
   3  13   0    6.60    0.70
   3  13   0    6.20    1.10
   3  13   0    7.10    0.70
   3  13   0    7.60    0.70
   3  13   0    7.20    0.90
   3  13   0    7.10    0.80
  -3  13   0    8.00    1.20
   4  13   0   19.80    1.20
   4  13   0   17.20    1.00
   4  13   0   18.40    0.90
   4  13   0   18.00    0.90
   4  13   0   16.60    0.90
   4  13   0   17.50    1.10
  -4  13   0   17.00    2.00
   4  13   0   17.80    0.90
   4  13   0   17.80    1.40
   4  13   0   18.20    1.60
   4  13   0   18.50    0.90
   4  13   0   19.50    1.80
   5 -13   0    0.50    1.90
   5  13   0    1.50    0.70
   5  13   0    0.90    0.30
   5  13   0    0.40    0.30
   5  13   0    0.70    0.30
   5  13   0    0.80    0.40
  -5  13   0    0.60    0.50
   5  13   0    0.50    0.30
   5  13   0    0.80    0.40
   5  13   0    1.00    0.30
   5  13   0    1.30    0.70
   0  14   0   15.50    1.50
   0  14   0   16.80    1.30
   0  14   0   13.60    1.00
   0  14   0   14.50    1.50
   0  14   0   16.70    1.00
   1  14   0    0.30    0.50
   1  14   0    0.20    0.40
  -1  14   0    1.40    0.30
   1  14   0    0.70    0.40
   1  14   0    0.20    0.70
  -1  14   0    0.00    0.50
  -1  14   0    0.50    0.70
   1  14   0    0.20    0.50
   1  14   0    0.50    0.50
   1  14   0    0.40    0.70
   2  14   0    4.30    0.50
   2  14   0    4.10    0.60
   2  14   0    4.60    1.00
   2  14   0    6.00    0.50
  -2  14   0    5.00    1.00
   2  14   0    4.10    0.60
   2  14   0    4.50    0.40
   2  14   0    4.00    0.50
   2  14   0    4.60    0.50
   2  14   0    4.40    1.00
   2  14   0    3.60    0.50
   3  14   0    7.30    0.60
   3  14   0    7.80    0.60
   3  14   0    6.20    0.80
   3  14   0    7.60    0.60
   3  14   0    6.20    1.10
   3  14   0    7.50    0.60
   3  14   0    7.20    0.60
  -3  14   0    8.80    0.70
   3  14   0    5.90    0.90
   3  14   0    7.70    0.60
   3  14   0    7.60    0.80
  -3  14   0    8.40    1.00
   3  14   0    8.00    0.60
   0   0  -1    0.00    0.10
   0   0  -1    0.10    0.10
   0   0   1    0.00    0.10
   0   0   1    0.00    0.10
   0   0   1    0.00    0.20
   0   0  -1    0.00    0.20
   0   0   1    0.00    0.10
  -1   0   1  433.26   14.20
   1   0  -1  434.16   14.30
   1   0   1  434.36   14.50
   1   0   1  481.45   14.50
  -1   0  -1  434.16   14.40
   1   0   1  447.06   14.50
  -1   0   1  456.85   14.30
  -1   0  -1  456.95   14.60
   1   0  -1  451.15   14.90
  -1   0   1  434.76   14.70
   1   0  -1  418.16   14.20
   2   0   1   45.20    2.20
   2   0  -1   44.00    2.50
   2   0  -1   42.60    1.90
  -2   0   1   43.70    1.50
  -2   0  -1   43.00    1.90
  -2   0  -1   41.50    1.80
   2   0  -1   42.60    1.70
   2   0   1   45.70    2.10
   2   0  -1   47.30    1.90
   2   0   1   49.40    1.90
  -2   0   1   44.70    1.80
  -2   0  -1   45.90    1.70
   2   0  -1   50.99    2.30
  -2   0   1   44.70    2.30
  -2   0   1   46.10    1.70
   3   0   1   42.90    2.30
   3   0  -1   49.50    2.10
   3   0  -1   48.50    2.60
  -3   0  -1   44.10    1.70
   3   0   1   46.30    2.60
  -3   0  -1   47.30    1.80
  -3   0   1   42.50    1.70
   3   0   1   47.80    2.10
   3   0   1   47.80    2.60
   3   0  -1   51.59    2.20
   3   0   1   43.80    2.50
   3   0  -1   48.00    2.60
   3   0  -1   49.50    2.90
  -3   0  -1   46.40    2.10
   3   0   1   45.20    2.00
   3   0  -1   44.30    2.30
  -3   0   1   48.20    1.80
  -3   0   1   47.50    2.00
  -3   0   1   46.70    2.10
   4   0  -1  324.87   11.90
   4   0   1  325.67   11.70
  -4   0   1  328.87   10.60
  -4   0   1  296.87   10.80
   4   0  -1  320.27   11.70
   4   0  -1  310.97   11.50
  -4   0   1  329.17   11.10
   4   0  -1  333.97   11.00
  -4   0   1  309.17   10.50
   4   0   1  304.47   11.80
   4   0   1  320.67   10.90
   4   0   1  331.47   11.90
  -4   0  -1  337.57   11.20
  -4   0  -1  321.37   10.70
  -4   0  -1  310.07   10.60
   4   0   1  343.07   11.00
  -5   0  -1  394.56   13.10
   5   0   1  389.06   14.40
   5   0   1  413.46   13.50
   5   0   1  397.16   13.60
  -5   0   1  396.26   13.00
   5   0  -1  375.06   14.30
  -5   0   1  403.16   13.10
   5   0   1  402.66   14.50
   5   0  -1  381.96   13.80
   5   0  -1  383.36   14.60
  -6   0   1    1.50    0.70
   6   0   1    3.80    1.10
   6   0  -1    2.70    0.90
   6   0  -1    2.60    1.10
   6   0   1    1.90    0.80
   6   0   1    2.60    1.80
  -6   0  -1    2.10    1.00
   6   0   1    2.50    1.10
   6   0  -1    0.00    2.00
   6   0   1    2.00    0.50
   7   0  -1    6.80    0.80
   7   0   1    8.40    1.20
   7   0  -1    7.70    0.90
   7   0   1    7.00    1.10
   7   0   1    5.80    0.80
   7   0  -1    7.60    1.80
   7   0   1    6.60    0.70
   7   0   1    6.20    1.70
   7   0   1    6.20    1.00
   7   0   1    6.60    2.10
   7   0  -1    6.80    1.00
   7   0  -1    6.70    0.90
   7   0  -1    8.20    1.10
   7   0   1    6.70    1.50
   7   0  -1    7.10    1.20
   7   0   1    6.50    1.00
   7   0   1    6.50    1.00
   7   0  -1    5.20    1.50
   7   0  -1    7.60    1.00
   7   0  -1    4.60    1.10
   7   0  -1    6.90    0.90
   7   0   1    5.40    0.70
   7   0   1    9.90    1.90
   7   0  -1    7.20    2.20
   7   0   1    5.70    1.20
   7   0   1    7.10    0.80
   8   0  -1   67.09    3.00
   8   0  -1   68.09    3.70
   8   0  -1   67.79    3.40
   8   0  -1   69.79    2.80
   8   0   1   68.29    2.90
   8   0   1   70.39    2.90
   8   0  -1   67.79    2.80
   8   0   1   67.39    3.80
   8   0   1   64.59    3.60
   8   0   1   68.09    2.70
   8   0  -1   73.19    5.10
   8   0   1   59.59    4.30
   8   0   1   68.29    2.80
   8   0  -1   70.29    2.90
   8   0   1   66.09    2.70
   8   0  -1   63.69    4.40
   8   0  -1   71.19    2.70
   8   0  -1   73.89    4.10
   8   0   1   66.09    4.80
   8   0   1   68.39    3.00
   8   0   1   66.19    3.30
   8   0  -1   75.19    3.10
   8   0  -1   70.29    3.00
   9   0   1   41.30    2.60
   9   0  -1   43.40    2.90
   9   0  -1   39.30    1.90
   9   0   1   40.80    1.90
   9   0  -1   43.70    3.30
   9   0  -1   40.90    2.00
   9   0   1   43.30    2.20
   9   0  -1   42.90    3.30
   9   0   1   42.10    2.40
   9   0   1   45.90    3.20
   9   0  -1   43.80    2.30
   9   0  -1   43.60    2.70
   9   0   1   40.50    2.20
   9   0   1   41.50    4.00
   9   0   1   39.30    2.30
   9   0  -1   37.80    2.90
   9   0  -1   43.70    2.70
   9   0  -1   40.30    4.00
   9   0   1   43.20    2.00
  10   0   1   30.00    1.50
  10   0  -1   30.10    1.40
  10   0   1   28.10    1.50
  10   0   1   30.20    1.60
  10   0  -1   34.00    2.40
  10   0  -1   31.50    2.80
  10   0   1   31.60    2.10
  10   0  -1   29.60    1.50
  10   0   1   29.70    1.40
  10   0   1   28.10    1.80
  10   0  -1   30.60    1.40
  10   0  -1   26.10    1.70
  10   0   1   28.70    1.50
  10   0   1   30.50    1.40
  10   0  -1   29.70    1.50
  10   0  -1   30.50    1.60
  10   0  -1   29.50    1.50
  10   0   1   32.00    2.80
  11   0  -1    0.70    0.80
  11   0   1    0.70    0.80
  11   0  -1    0.20    0.40
  11   0   1    0.50    0.30
  11   0   1    0.60    0.30
  11   0  -1    0.20    0.30
  11   0  -1    0.30    0.50
  11   0   1    0.70    0.60
  11   0  -1    0.60    0.60
  11   0  -1   -0.50    0.60
  11   0   1    0.50    0.50
  11   0   1    0.50    0.40
  11   0   1    0.40    0.60
   0  -1   1   10.60    0.70
   0   1   1   10.00    0.40
   0  -1  -1   10.70    0.50
   0   1   1   11.10    0.50
   0  -1   1   11.20    0.40
   0   1  -1   10.70    0.70
   0   1   1   10.20    0.40
   0  -1  -1    9.10    0.50
   1   1  -1  874.81   27.10
   1   1  -1  837.92   26.80
   1  -1   1  797.02   26.90
   1  -1   1  785.12   26.80
  -1   1   1  866.61   27.00
  -1   1   1  822.32   27.00
  -1  -1  -1  839.62   27.00
  -1   1   1  826.92   26.80
   1   1  -1  813.32   26.70
   1   1  -1  848.52   26.70
  -1  -1  -1  894.21   26.90
   1  -1  -1  799.62   26.20
   1   1   1  865.61   26.40
  -1  -1   1  837.42   26.50
   1  -1  -1  817.02   26.30
  -1  -1   1  806.02   26.10
  -1   1  -1  828.82   26.50
  -1  -1   1  829.62   26.10
   1  -1  -1  832.72   26.40
   1   1   1  897.31   26.30
  -1  -1   1  802.12   26.10
  -1   1  -1  777.02   26.20
  -1   1  -1  716.73   26.30
   2   1  -1  590.04   18.90
  -2   1   1  574.84   18.60
   2  -1   1  560.84   18.50
   2  -1   1  569.84   18.50
  -2   1   1  526.55   18.30
  -2  -1  -1  593.14   19.10
   2  -1   1  548.95   18.50
  -2   1   1  582.04   18.40
   2  -1   1  613.84   19.90
   2  -1   1  560.04   18.80
   2  -1   1  534.15   18.60
  -2   1   1  573.64   18.70
  -2  -1  -1  591.24   18.40
   2  -1   1  561.44   18.90
   2   1  -1  588.74   18.50
   2  -1   1  572.14   18.60
   2   1  -1  556.34   18.30
  -2  -1  -1  574.04   18.30
   2   1  -1  581.84   18.50
  -2   1   1  548.65   18.30
   2  -1  -1  578.04   19.00
  -2  -1   1  581.74   18.20
   2  -1  -1  553.74   18.70
  -2  -1   1  590.94   18.30
  -2  -1   1  570.74   19.10
  -2   1  -1  573.54   18.30
   2   1   1  584.84   18.40
  -2   1  -1  579.34   18.70
   2  -1  -1  541.55   19.00
   2   1   1  575.54   18.70
  -2   1  -1  536.15   18.20
  -2  -1   1  573.34   19.50
   2   1   1  577.54   18.60
   2  -1  -1  543.55   18.40
   2  -1  -1  570.64   18.50
  -2   1  -1  528.15   18.30
   3  -1   1  191.98    7.00
  -3  -1  -1  189.18    6.10
  -3   1   1  169.38    6.00
   3  -1   1  181.48    7.00
   3  -1   1  183.48    6.60
  -3   1   1  182.78    6.10
   3   1  -1  193.98    6.40
  -3   1   1  176.28    6.50
  -3   1   1  174.98    6.00
   3  -1   1  185.38    7.50
  -3  -1  -1  191.38    6.30
   3  -1   1  185.68    6.50
  -3   1   1  177.28    6.30
   3  -1   1  194.88    7.30
   3   1  -1  186.48    7.00
  -3   1   1  167.18    6.00
   3   1  -1  189.28    6.90
  -3   1   1  166.38    6.00
   3  -1   1  173.98    6.30
  -3  -1  -1  183.78    7.60
   3   1  -1  178.38    6.50
   3  -1   1  187.28    7.30
   3   1   1  191.28    6.30
  -3  -1   1  192.08    7.20
   3  -1  -1  192.38    7.60
   3  -1  -1  176.38    6.70
  -3   1  -1  165.98    6.00
  -3  -1   1  170.98    6.00
  -3   1  -1  172.98    6.00
  -3  -1   1  191.38    5.90
  -3  -1   1  189.98    6.20
   3   1   1  184.38    6.70
   3  -1  -1  170.58    6.60
   3  -1  -1  180.58    6.90
  -3   1  -1  178.88    6.10
   3   1   1  186.08    6.90
   3  -1  -1  179.88    6.80
  -3   1  -1  175.18    6.50
   3  -1  -1  173.48    6.30
   3  -1  -1  156.98    7.70
   3  -1  -1  179.28    7.00
  -3   1  -1  166.88    6.10
   3   1   1  181.08    6.60
   4  -1   1  177.28    7.00
  -4   1   1  165.98    5.60
  -4   1   1  170.48    6.50
  -4  -1  -1  158.38    5.90
   4  -1   1  162.68    6.40
  -4   1   1  166.48    5.60
   4   1  -1  159.68    6.70
  -4   1   1  171.88    5.70
  -4  -1  -1  164.78    5.70
   4   1  -1  164.78    6.00
   4  -1   1  164.48    7.00
   4   1  -1  160.18    6.60
   4  -1   1  165.78    6.00
   4  -1   1  156.58    7.10
   4  -1   1  167.38    6.10
   4   1   1  161.18    5.90
  -4   1  -1  171.68    6.30
   4  -1  -1  171.78    6.80
   4  -1  -1  168.98    6.30
   4   1   1  154.28    6.60
   4  -1  -1  178.28    6.10
  -4   1  -1  170.08    5.70
   4  -1  -1  165.08    7.20
   4  -1  -1  161.28    6.80
  -4   1  -1  157.68    5.60
  -4  -1   1  157.58    5.50
  -4   1  -1  151.08    6.00
   4   1   1  156.58    6.50
  -4  -1   1  164.08    5.80
  -5   1   1  112.59    3.90
   5   1  -1  106.79    5.40
   5  -1   1  104.79    5.50
  -5  -1  -1  115.09    4.00
   5  -1   1  112.09    4.80
  -5   1   1  114.29    4.10
  -5   1   1  108.69    4.80
   5   1  -1  107.69    5.10
   5  -1   1  111.79    4.40
  -5   1   1  111.59    4.10
   5  -1   1  117.59    4.90
   5  -1   1  114.79    4.90
   5  -1   1  110.49    5.40
   5   1   1  121.09    4.60
   5  -1  -1  119.49    5.60
   5  -1  -1  114.89    4.80
  -5   1  -1  112.69    5.00
  -5   1  -1  115.99    4.30
  -5  -1   1  117.99    4.10
   5  -1  -1  104.69    5.80
   5   1   1  113.49    5.40
   5  -1  -1  114.19    4.60
   5   1   1  109.69    5.20
  -5   1  -1  111.09    4.10
   6  -1   1   35.80    1.80
   6   1  -1   38.50    5.10
  -6   1   1   38.10    2.00
   6  -1   1   31.00    1.90
   6  -1   1   37.30    3.00
  -6   1   1   39.00    1.80
   6   1  -1   37.30    1.80
   6  -1   1   35.40    3.00
   6  -1   1   37.80    1.70
   6   1  -1   34.20    2.90
   6   1  -1   36.90    1.80
   6   1  -1   41.10    2.30
   6  -1   1   37.40    2.30
   6  -1  -1   38.90    2.40
   6   1   1   37.20    1.80
   6  -1  -1   37.80    1.90
   6   1   1   35.60    3.60
   6  -1  -1   36.40    4.20
  -6   1  -1   37.10    2.00
   6  -1  -1   38.40    3.10
   6  -1  -1   38.70    3.10
   6  -1  -1   38.40    1.80
  -6   1  -1   39.10    1.80
   6   1   1   34.60    2.80
   6   1   1   39.00    1.80
   6  -1  -1   34.50    2.40
  -6   1  -1   38.00    1.70
   6   1   1   36.50    2.20
   7  -1   1  134.79    5.40
   7   1  -1  129.59    4.90
   7   1  -1  131.39    5.50
   7  -1   1  138.09    5.70
   7  -1   1  135.39    6.90
   7   1  -1  129.49    7.30
   7   1  -1  132.69    5.70
   7   1  -1  117.29    6.20
   7   1  -1  133.29    4.90
   7  -1   1  139.89    6.10
   7   1  -1  131.69    4.80
   7  -1   1  135.09    4.70
   7  -1   1  138.99    4.90
   7  -1   1  135.09    6.90
   7  -1   1  139.89    5.00
   7  -1   1  142.69    6.00
   7  -1   1  136.39    4.80
   7   1  -1  137.69    6.20
   7  -1   1  139.19    4.80
   7  -1   1  135.19    5.10
   7   1  -1  128.29    4.90
   7  -1   1  136.69    5.00
   7   1  -1  135.89    5.10
   7   1  -1  127.99    4.80
   7  -1   1  142.49    5.90
   7  -1   1  134.69    5.10
   7   1  -1  127.19    4.70
   7  -1  -1  130.49    6.60
   7  -1  -1  139.69    5.00
   7  -1  -1  137.89    4.80
   7  -1  -1  131.59    4.90
   7  -1  -1  134.39    4.70
   7   1   1  128.39    5.60
   7  -1  -1  129.59    5.00
   7   1   1  132.89    4.80
   7   1   1  124.69    4.80
   7   1   1  114.59    6.20
   7  -1  -1  135.69    4.80
   7   1   1  132.49    5.40
   7  -1  -1  138.89    5.70
   7  -1  -1  129.69    7.00
   7  -1  -1  129.09    5.30
   7  -1  -1  139.69    5.00
   7  -1  -1  142.89    6.10
   7   1   1  140.39    6.10
   7   1   1  127.49    4.70
   7   1   1  126.49    4.70
   7   1   1  132.19    5.00
   7  -1  -1  136.59    4.80
   7   1   1  132.79    7.20
   7  -1  -1  140.89    6.00
   7   1   1  127.79    4.90
   7   1   1  127.99    4.70
   8  -1   1   58.49    2.60
   8   1  -1   54.69    2.40
   8   1  -1   57.39    2.60
   8   1  -1   57.39    2.60
   8   1  -1   55.59    3.00
   8  -1   1   57.09    2.40
   8  -1   1   58.19    2.30
   8  -1   1   51.19    4.00
   8   1  -1   57.29    4.70
   8  -1   1   57.19    2.90
   8  -1   1   53.79    4.30
   8  -1   1   54.89    2.60
   8  -1   1   56.29    3.40
   8   1  -1   50.99    3.70
   8  -1   1   51.99    3.20
   8   1  -1   59.49    2.50
   8  -1   1   54.99    2.90
   8  -1   1   53.59    2.40
   8   1  -1   55.79    2.50
   8  -1   1   56.49    2.40
   8   1  -1   54.99    3.30
   8  -1   1   58.19    3.80
   8   1  -1   57.59    2.30
   8   1  -1   59.39    3.70
   8   1  -1   57.29    2.40
   8   1   1   54.79    3.30
   8  -1  -1   61.39    3.60
   8   1   1   59.79    4.70
   8   1   1   55.29    2.40
   8  -1  -1   54.79    2.60
   8   1   1   56.09    2.50
   8  -1  -1   58.39    2.50
   8   1   1   52.19    3.90
   8  -1  -1   55.49    3.30
   8   1   1   55.29    3.00
   8  -1  -1   50.29    4.00
   8   1   1   57.79    2.40
   8   1   1   53.49    2.30
   8   1   1   57.29    2.60
   8  -1  -1   54.99    2.80
   8  -1  -1   57.19    4.60
   8  -1  -1   53.99    2.90
   8  -1  -1   58.89    2.70
   8  -1  -1   55.69    2.40
   8  -1  -1   56.89    3.80
   8  -1  -1   58.09    2.40
   8   1   1   55.99    3.60
   8  -1  -1   58.79    2.60
   8   1   1   53.09    2.30
   8  -1  -1   56.49    2.30
   9   1  -1   12.10    2.90
   9   1  -1   10.10    1.60
   9  -1   1   13.00    3.90
   9   1  -1   10.80    1.00
   9   1  -1   14.00    4.10
   9  -1   1   12.20    2.00
   9  -1   1   12.60    1.20
   9  -1   1   12.60    1.00
   9  -1   1   14.00    2.30
   9  -1   1   14.80    1.70
   9  -1  -1   13.70    4.00
   9  -1  -1   12.00    2.00
   9   1   1   14.10    4.30
   9   1   1   12.30    1.00
   9  -1  -1   12.90    1.00
   9  -1  -1   14.10    1.70
  10  -1   1    1.30    0.40
  10  -1   1    1.20    0.50
  10   1  -1    1.40    0.40
  10   1  -1    0.90    0.70
  10  -1   1    0.80    0.80
  10   1  -1    1.20    0.50
  10   1  -1    1.80    0.40
  10  -1   1    0.30    0.60
  10   1  -1    1.00    0.50
  10   1  -1    1.00    0.90
  10   1  -1    0.40    0.50
  10  -1   1    0.80    1.00
  10  -1   1    0.80    0.60
  10   1  -1    1.20    0.50
  10  -1   1    1.60    0.60
  10   1  -1    1.60    1.40
  10  -1   1    1.20    0.50
  10  -1   1    1.10    0.40
  10   1   1    1.00    0.40
  10  -1  -1    1.40    0.50
  10   1   1    1.20    0.70
  10  -1  -1    0.00    0.60
  10   1   1    1.60    1.40
  10   1   1    0.80    0.50
  10   1   1    0.40    0.60
  10  -1  -1    1.20    0.80
  10  -1  -1    0.60    0.40
  10  -1  -1    1.00    0.60
  10   1   1    1.60    0.90
  10  -1  -1    1.00    0.50
  10  -1  -1    0.80    1.10
  10   1   1    1.70    0.50
  10   1   1    0.90    0.40
  10  -1  -1    1.10    0.40
  10   1   1    1.10    0.50
  10  -1  -1    0.40    0.60
  11  -1   1   19.30    1.20
  11   1  -1   16.50    1.40
  11  -1   1   16.70    1.70
  11   1  -1   13.10    1.00
  11   1  -1   16.20    1.80
  11   1  -1   16.30    1.10
  11   1  -1   15.70    0.90
  11  -1   1   15.30    0.80
  11  -1   1   16.10    1.30
  11   1  -1   14.70    0.80
  11  -1   1   16.90    1.30
  11  -1   1   16.10    1.20
  11   1   1   13.90    0.90
  11  -1  -1   15.90    1.30
  11  -1  -1   15.20    0.80
  11  -1  -1   16.00    1.30
  11   1   1   13.80    0.90
  11  -1  -1   16.60    1.10
  11   1   1   15.30    0.80
  11   1   1   15.10    1.20
  11  -1  -1   17.00    1.10
  11  -1  -1   15.90    1.60
  11   1   1   14.10    0.90
   0   2  -1 1173.58   36.70
   0   2   1 1076.29   37.10
   0  -2   1 1089.79   36.60
   0   2   1 1195.68   36.60
   0   2   1 1207.18   36.80
   0  -2  -1 1112.99   36.80
   0  -2  -1 1190.28   36.90
   0  -2  -1 1167.68   36.70
   0  -2  -1 1099.19   36.50
   0  -2   1 1102.39   36.50
   0  -2   1 1143.99   36.90
   0  -2  -1 1185.18   36.60
   0  -2  -1 1111.39   36.50
  -1   2   1 2663.03   84.69
  -1  -2  -1 2320.27   84.59
  -1   2   1 2732.93   84.99
   1  -2   1 2670.83   84.69
   1   2  -1 2632.64   84.59
  -1  -2  -1 2720.23   84.99
   1  -2   1 2535.35   84.69
  -1  -2  -1 2771.32   85.09
  -1   2   1 2667.73   84.69
   1  -2   1 2834.52   84.99
  -1   2  -1 2532.05   84.49
   1   2   1 2687.53   84.29
   1  -2  -1 2524.25   84.39
   1  -2  -1 2700.93   84.49
  -1   2  -1 2648.24   84.39
   1  -2  -1 2787.12   84.89
  -1  -2   1 2672.13   84.79
   1  -2  -1 2603.24   84.79
  -2   2   1  532.85   17.30
   2   2  -1  525.65   17.40
   2   2  -1  504.85   16.70
  -2   2   1  510.55   16.80
   2  -2   1  526.85   16.90
  -2  -2  -1  518.05   17.60
   2  -2   1  577.84   17.80
  -2   2   1  526.65   16.80
   2  -2   1  515.25   17.10
  -2   2   1  533.55   16.80
   2  -2   1  548.95   17.20
  -2  -2  -1  465.75   16.70
  -2   2   1  505.75   16.80
   2   2  -1  531.05   17.00
  -2   2   1  533.05   17.20
  -2  -2  -1  508.75   17.00
   2  -2   1  498.85   17.20
   2  -2   1  534.05   17.00
  -2   2   1  494.05   16.80
   2  -2   1  514.05   16.90
   2   2   1  541.65   17.10
   2  -2  -1  544.45   16.90
  -2   2  -1  502.45   16.90
   2  -2  -1  520.15   17.50
   2  -2  -1  529.85   17.20
   2   2   1  532.75   17.30
   2  -2  -1  501.65   17.30
   2  -2  -1  555.84   17.60
  -2  -2   1  521.45   16.70
  -2   2  -1  518.05   16.90
   2   2   1  536.35   17.00
  -2  -2   1  477.55   16.80
   2  -2  -1  525.75   17.60
  -2   2  -1  533.65   16.90
  -2   2  -1  514.05   16.90
   2  -2  -1  506.45   17.00
  -2   2  -1  536.45   17.40
   2  -2  -1  516.35   17.10
  -2   2  -1  506.15   17.00
   3   2  -1   77.59    3.30
  -3   2   1   72.29    2.80
  -3   2   1   71.29    2.80
   3   2  -1   83.39    3.60
   3  -2   1   72.19    3.00
   3  -2   1   87.69    3.30
  -3   2   1   77.39    3.20
  -3  -2  -1   78.19    3.00
   3  -2   1   75.69    3.30
  -3   2   1   81.09    3.40
  -3   2   1   75.39    2.70
   3  -2   1   85.19    4.00
   3  -2   1   75.09    3.30
   3  -2   1   75.09    3.50
   3  -2   1   76.49    4.00
   3   2  -1   84.89    3.10
   3  -2   1   73.79    3.60
  -3   2   1   76.69    2.90
   3  -2   1   77.89    3.20
  -3   2   1   75.39    2.70
  -3  -2  -1   85.89    2.70
  -3  -2  -1   82.59    4.30
   3  -2   1   72.89    3.40
   3  -2  -1   77.49    3.80
  -3   2  -1   72.59    2.80
   3   2   1   80.39    3.50
  -3   2  -1   79.59    3.50
   3  -2  -1   76.39    3.20
   3  -2  -1   75.49    3.00
  -3   2  -1   74.59    2.80
   3  -2  -1   76.49    4.10
   3  -2  -1   83.39    3.90
   3  -2  -1   75.09    3.70
   3  -2  -1   73.79    3.50
  -3   2  -1   73.79    2.90
   3   2   1   83.69    3.20
   3  -2  -1   71.09    3.20
   3  -2  -1   74.49    3.10
  -3  -2   1   84.89    2.70
   3   2   1   92.99    3.60
   3   2   1   89.29    3.20
  -3   2  -1   77.69    2.90
  -3  -2   1   81.69    4.50
  -3  -2   1   82.29    5.10
   3  -2  -1   78.49    3.60
  -3   2  -1   67.59    2.70
  -4  -2  -1  395.86   12.60
   4  -2   1  370.56   13.60
   4  -2   1  382.46   13.30
   4  -2   1  368.56   14.30
  -4   2   1  372.46   12.60
   4   2  -1  366.86   13.50
   4   2  -1  374.76   13.70
  -4   2   1  384.56   12.60
   4  -2   1  377.16   13.10
  -4   2   1  382.26   13.50
   4  -2   1  440.86   16.30
  -4   2   1  388.46   12.60
   4   2  -1  413.26   13.10
  -4   2   1  388.96   12.80
   4  -2   1  398.06   13.40
   4  -2   1  385.86   14.00
   4  -2   1  401.16   13.40
  -4   2   1  371.36   12.70
   4  -2  -1  378.66   12.80
   4  -2  -1  396.66   13.10
  -4   2  -1  365.56   12.50
   4   2   1  390.46   12.80
   4  -2  -1  391.16   13.90
  -4   2  -1  358.36   13.20
   4  -2  -1  396.96   13.50
   4  -2  -1  370.86   12.80
   4   2   1  356.96   13.40
  -4   2  -1  360.16   12.30
  -4   2  -1  378.76   12.40
   4   2   1  394.06   14.10
  -4   2  -1  386.86   12.60
   4   2   1  369.96   13.30
   4  -2  -1  364.36   13.20
  -4   2  -1  376.06   12.80
  -4  -2   1  391.96   12.30
   4  -2  -1  383.96   14.10
   5   2  -1  177.98    7.60
   5  -2   1  186.98    7.80
  -5   2   1  179.48    6.00
   5   2  -1  164.88    7.10
  -5   2   1  176.48    7.10
   5  -2   1  186.78    6.80
  -5   2   1  177.28    6.10
   5   2  -1  186.58    6.70
   5  -2   1  172.18    7.30
   5  -2   1  165.78    6.10
  -5   2   1  176.78    6.30
   5  -2   1  174.68    8.00
   5  -2   1  176.08    6.60
   5  -2   1  181.98    6.80
   5  -2  -1  193.78    8.00
  -5   2  -1  176.18    6.40
  -5   2  -1  175.68    6.20
   5   2   1  169.58    7.30
   5  -2  -1  179.28    6.80
   5  -2  -1  189.88    7.00
   5  -2  -1  175.18    8.40
  -5   2  -1  187.28    7.40
   5  -2  -1  180.18    6.80
   5   2   1  177.78    7.50
  -6   2   1   26.80    2.00
   6  -2   1   27.10    1.80
   6   2  -1   28.20    1.50
  -6   2   1   29.10    1.60
   6  -2   1   26.90    1.80
   6  -2   1   29.70    2.20
   6  -2   1   29.70    2.30
   6  -2   1   28.50    3.30
   6   2  -1   29.50    2.00
   6  -2   1   27.20    1.60
  -6   2   1   28.90    1.40
   6   2  -1   32.00    3.70
   6  -2   1   26.40    3.10
   6  -2   1   30.00    2.90
   6  -2   1   30.60    3.10
   6   2  -1   32.00    2.00
   6   2  -1   27.60    3.40
   6   2  -1   29.40    2.70
   6  -2   1   27.10    2.70
   6  -2   1   27.60    1.50
   6  -2   1   26.80    1.40
   6  -2   1   28.00    1.40
   6  -2   1   27.70    1.60
   6  -2  -1   28.40    1.60
   6  -2  -1   27.60    1.40
   6  -2  -1   31.60    2.30
   6  -2  -1   28.30    1.50
   6   2   1   28.50    2.50
   6  -2  -1   27.30    1.50
   6  -2  -1   23.50    3.00
   6  -2  -1   28.00    1.90
   6  -2  -1   28.10    1.60
   6   2   1   32.50    2.10
  -6   2  -1   30.20    1.50
   6  -2  -1   27.60    2.30
   6   2   1   32.10    2.00
   6   2   1   31.90    1.50
   6   2   1   30.00    3.60
   6  -2  -1   30.40    2.10
   6  -2  -1   27.40    1.40
  -6   2  -1   26.70    1.90
   6  -2  -1   31.30    2.90
   6   2   1   33.20    2.90
   6  -2  -1   28.40    2.80
   7   2  -1  147.49    7.90
   7  -2   1  157.68    6.60
   7   2  -1  151.68    5.30
   7  -2   1  149.88    6.50
   7  -2   1  150.38    7.50
   7  -2   1  147.89    5.20
   7  -2   1  146.09    6.20
   7  -2   1  145.99    5.50
   7  -2   1  145.39    6.20
   7   2  -1  147.39    6.20
   7  -2   1  155.78    6.50
   7  -2   1  155.48    5.30
   7   2  -1  148.19    5.30
   7  -2   1  147.69    5.20
   7  -2   1  153.38    6.30
   7  -2   1  150.38    5.30
   7   2  -1  152.88    6.80
   7  -2   1  153.18    5.50
  -7   2   1  163.78    6.70
   7  -2   1  138.49    5.70
   7  -2   1  140.39    7.30
   7   2  -1  146.79    5.20
   7   2  -1  149.79    5.80
   7   2  -1  148.59    6.00
   7   2  -1  138.59    6.80
   7   2  -1  151.38    5.40
   7   2  -1  147.69    5.60
   7  -2   1  143.99    5.50
   7  -2  -1  145.19    5.30
   7  -2  -1  145.29    5.30
   7  -2  -1  128.49    7.30
   7  -2  -1  147.59    6.30
   7   2   1  158.08    5.60
   7   2   1  160.48    6.80
   7   2   1  158.28    6.20
   7   2   1  168.58    8.20
  -7   2  -1  152.08    5.20
   7   2   1  162.68    6.10
  -7   2  -1  154.08    6.60
   7   2   1  160.28    5.40
   7  -2  -1  149.39    7.50
   7  -2  -1  148.49    5.50
   7  -2  -1  148.69    5.40
   7  -2  -1  143.39    5.30
   7  -2  -1  146.29    6.40
   7  -2  -1  147.99    5.60
  -7   2  -1  159.78    5.80
   7   2   1  149.59    5.30
   7  -2  -1  141.49    6.50
   7   2   1  140.89    6.90
   7  -2  -1  129.59    5.70
   7  -2  -1  156.88    6.50
   7  -2  -1  151.38    5.60
   7   2   1  152.98    5.20
   7   2   1  156.48    5.40
   8   2  -1   63.59    3.90
   8  -2   1   62.89    3.90
   8   2  -1   63.09    5.00
   8  -2   1   59.29    4.30
   8  -2   1   57.49    3.70
   8  -2   1   63.19    2.80
   8  -2   1   62.59    3.00
   8   2  -1   63.29    3.30
   8  -2   1   52.39    2.90
   8   2  -1   61.09    3.50
   8   2  -1   65.39    2.80
   8   2  -1   64.39    2.50
   8  -2   1   62.09    2.70
   8  -2   1   59.69    2.60
   8  -2   1   59.99    3.50
   8  -2   1   62.59    2.60
   8  -2   1   59.29    2.50
   8   2  -1   67.39    2.70
   8   2  -1   63.89    2.60
   8  -2   1   56.89    3.50
   8  -2   1   59.99    2.50
   8   2  -1   63.89    2.70
   8  -2   1   55.79    4.30
   8  -2   1   64.69    4.00
   8   2  -1   62.39    2.50
   8  -2  -1   60.89    2.60
   8   2   1   64.89    3.90
   8  -2  -1   59.79    2.50
   8  -2  -1   54.69    2.90
   8   2   1   72.99    5.30
   8   2   1   64.19    2.60
   8  -2  -1   63.29    2.90
   8   2   1   67.89    3.90
   8   2   1   66.49    2.60
   8  -2  -1   60.99    2.70
   8   2   1   67.79    2.80
   8   2   1   67.19    3.30
   8  -2  -1   59.79    3.90
   8   2   1   66.39    2.70
   8  -2  -1   58.19    3.60
   8  -2  -1   58.59    3.60
   8   2   1   63.79    2.50
   8  -2  -1   63.09    2.80
   8  -2  -1   61.79    2.80
   8  -2  -1   54.69    4.40
   8   2   1   66.69    2.70
   8  -2  -1   59.29    2.60
   9   2  -1    8.60    0.90
   9   2  -1    9.10    1.00
   9  -2   1    8.50    0.90
   9  -2   1    8.30    1.30
   9  -2   1    7.60    2.00
   9  -2   1   10.30    1.10
   9  -2   1    7.20    1.00
   9   2  -1    9.00    1.00
   9   2  -1    8.30    1.50
   9  -2   1    9.20    0.90
   9   2  -1   10.20    2.00
   9   2  -1    8.40    0.80
   9  -2   1    8.60    1.80
   9  -2   1    6.10    1.10
   9  -2   1    9.10    0.90
   9   2  -1    8.10    2.50
   9  -2   1    8.90    1.10
   9  -2   1    8.90    1.70
   9   2  -1    8.20    1.00
   9   2  -1    8.70    0.80
   9  -2  -1    5.70    1.80
   9   2   1    8.30    1.00
   9   2   1    8.10    0.90
   9  -2  -1    7.90    1.00
   9  -2  -1    7.70    0.80
   9   2   1    7.50    0.90
   9  -2  -1    8.20    0.80
   9  -2  -1    8.60    1.00
   9  -2  -1    5.80    1.10
   9   2   1    8.50    2.30
   9  -2  -1    8.60    0.80
   9  -2  -1    9.30    1.00
   9   2   1    6.80    1.30
   9  -2  -1    7.90    1.60
   9  -2  -1    6.30    1.40
   9  -2  -1    8.10    2.30
   9  -2  -1    7.30    1.20
   9   2   1    8.70    0.90
   9   2   1    6.80    1.50
   9   2   1    8.60    0.80
  10  -2   1   62.79    3.00
  10   2  -1   60.29    3.30
  10  -2   1   57.99    2.40
  10  -2   1   59.69    2.30
  10   2  -1   57.09    2.80
  10  -2   1   57.69    2.30
  10  -2   1   57.39    2.30
  10  -2   1   57.99    2.40
  10  -2   1   58.59    3.50
  10  -2   1   64.49    3.10
  10   2  -1   56.39    2.40
  10   2  -1   61.99    4.00
  10  -2   1   61.69    2.40
  10  -2  -1   57.79    2.40
  10  -2  -1   59.39    2.50
  10  -2  -1   60.09    3.60
  10  -2  -1   59.99    2.50
  10  -2  -1   53.99    3.60
  10   2   1   66.29    3.30
  10   2   1   60.29    2.40
  10  -2  -1   55.69    2.90
  10  -2  -1   56.69    2.30
  10   2   1   70.59    4.20
  10  -2  -1   58.89    2.40
  10   2   1   62.59    2.90
  10  -2  -1   60.59    2.30
  11   2  -1    8.60    1.20
  11   2  -1   10.20    2.30
  11  -2   1    7.70    0.80
  11   2  -1    8.70    1.20
  11  -2   1    7.70    0.90
  11   2  -1    7.80    0.60
  11  -2   1    7.90    0.60
  11  -2   1    8.80    1.00
  11  -2   1    9.40    1.00
  11   2   1    7.60    0.60
  11  -2  -1    7.30    0.60
  11   2   1    8.80    2.00
  11  -2  -1    8.30    1.00
  11  -2  -1    8.80    0.80
   0   3   1 1680.63   52.49
   0   3  -1 1626.54   52.59
   0   3   1 1617.24   52.19
   0  -3   1 1677.83   52.79
   0   3   1 1662.43   52.19
   0   3  -1 1723.33   52.49
   0  -3  -1 1603.24   52.29
   0  -3  -1 1642.64   52.29
   0  -3  -1 1569.64   52.39
   0   3  -1 1628.24   52.09
   0   3   1 1693.03   52.39
   0  -3  -1 1664.13   52.59
   0  -3   1 1603.44   52.39
   0   3   1 1694.83   52.19
   0  -3  -1 1560.24   52.29
   0  -3   1 1545.85   52.19
   0  -3   1 1601.74   52.79
   0  -3  -1 1716.13   52.89
   0  -3   1 1635.74   52.29
   0   3  -1 1583.14   52.29
   0   3  -1 1616.34   52.39
   0   3  -1 1589.94   52.19
   1  -3   1  941.71   30.00
  -1   3   1  895.41   29.90
   1  -3   1  919.11   30.10
   1   3  -1  951.00   30.00
   1   3  -1  951.90   29.90
  -1  -3  -1  926.11   29.90
   1  -3   1  915.21   30.30
   1   3  -1  973.30   30.10
   1  -3   1  865.61   30.20
   1   3  -1  997.50   30.20
   1  -3   1  981.00   30.50
   1   3  -1 1001.00   29.90
  -1   3   1  927.91   29.90
  -1  -3  -1  864.21   30.00
   1  -3   1  899.91   30.70
   1  -3   1  900.41   30.00
  -1  -3  -1 1002.20   30.60
  -1   3   1  937.81   30.30
   1   3  -1  974.10   30.10
  -1   3   1  891.21   29.90
  -1  -3  -1  864.91   29.90
  -1   3   1  924.61   30.10
  -1   3   1  955.80   30.40
  -1   3  -1  893.11   29.50
   1  -3  -1  902.31   29.50
  -1   3  -1  936.91   29.90
   1   3   1  989.30   29.60
  -1   3  -1  893.81   29.40
   1  -3  -1  888.81   29.50
   1   3   1  967.30   29.30
   1  -3  -1  902.11   29.50
   1  -3  -1  941.01   30.10
   1  -3  -1  913.61   30.00
  -1  -3   1  996.20   30.10
  -1   3  -1  880.21   29.30
   1  -3  -1  844.32   29.70
   1  -3  -1  903.51   29.40
  -1   3  -1  870.91   29.40
  -1  -3   1  849.81   29.40
   1   3   1  975.70   29.50
  -1   3  -1  930.11   29.40
  -1   3  -1  929.61   29.60
   1  -3  -1  899.31   29.80
  -2   3   1  646.34   21.00
  -2  -3  -1  655.23   21.00
   2  -3   1  619.54   20.50
   2   3  -1  651.93   21.00
  -2   3   1  615.54   20.40
  -2   3   1  616.34   20.40
   2   3  -1  676.93   20.70
   2   3  -1  643.24   20.40
   2  -3   1  689.63   21.20
   2  -3   1  631.94   20.70
  -2   3   1  632.54   20.40
   2  -3   1  618.04   20.70
  -2   3   1  633.74   20.40
   2  -3   1  628.24   20.70
   2  -3   1  647.94   20.50
  -2  -3  -1  544.65   20.40
  -2  -3  -1  584.54   20.30
   2  -3   1  607.24   21.40
   2   3  -1  657.23   20.20
   2  -3   1  648.04   20.60
  -2   3   1  646.34   20.50
   2   3  -1  666.93   20.60
   2  -3   1  618.14   21.10
   2  -3   1  608.44   20.90
   2  -3  -1  622.54   20.80
   2  -3  -1  640.34   20.50
  -2  -3   1  547.85   20.10
   2  -3  -1  581.44   20.80
   2  -3  -1  600.24   20.20
   2  -3  -1  631.24   20.30
  -2   3  -1  640.84   20.10
   2  -3  -1  622.34   20.90
  -2   3  -1  636.64   20.00
   2  -3  -1  621.84   20.20
   2   3   1  673.33   20.30
   2  -3  -1  619.64   20.20
   2  -3  -1  651.33   21.00
  -2   3  -1  594.84   20.10
  -2   3  -1  629.14   20.10
   2  -3  -1  632.04   20.30
  -2   3  -1  634.84   20.70
   2   3   1  657.13   20.30
  -2   3  -1  588.74   20.00
  -2  -3   1  596.04   20.00
  -2   3  -1  610.34   20.00
  -2   3  -1  617.74   20.20
  -3   3   1 1271.27   40.70
  -3   3   1 1270.07   41.60
  -3   3   1 1275.67   40.80
   3  -3   1 1286.37   41.20
  -3   3   1 1271.37   40.80
   3   3  -1 1264.27   41.60
   3  -3   1 1229.78   41.80
   3  -3   1 1297.17   41.40
   3  -3   1 1268.67   41.10
   3  -3   1 1277.07   41.40
  -3  -3  -1 1151.58   41.20
  -3   3   1 1302.47   40.90
   3  -3   1 1270.57   40.90
   3  -3   1 1236.38   41.50
   3  -3   1 1300.27   41.70
  -3   3   1 1198.88   40.60
   3  -3   1 1199.58   42.20
   3  -3   1 1436.96   42.40
   3   3  -1 1320.47   41.00
   3   3  -1 1309.27   41.20
   3  -3   1 1287.97   41.30
  -3   3   1 1221.88   41.00
   3  -3   1 1275.97   40.90
   3  -3  -1 1281.47   42.00
   3   3   1 1309.17   41.40
   3  -3  -1 1280.47   41.10
   3  -3  -1 1290.97   41.50
   3  -3  -1 1192.48   42.00
   3  -3  -1 1237.98   41.60
  -3   3  -1 1256.77   40.70
  -3   3  -1 1281.47   41.70
  -3   3  -1 1290.87   41.00
   3  -3  -1 1253.47   41.10
   3   3   1 1281.07   41.60
   3  -3  -1 1408.36   42.30
   3  -3  -1 1296.97   41.10
  -3   3  -1 1260.47   40.90
   3  -3  -1 1321.07   42.20
   3  -3  -1 1286.97   41.00
   3  -3  -1 1229.48   41.50
  -3  -3   1 1108.79   40.80
   3  -3  -1 1255.77   41.20
  -3   3  -1 1244.38   41.10
   3   3   1 1358.16   41.20
  -3   3  -1 1256.47   40.90
   4  -3   1  594.74   21.10
   4  -3   1  687.13   21.60
   4  -3   1  591.14   20.00
  -4   3   1  581.54   19.60
   4  -3   1  610.34   20.60
  -4   3   1  602.84   19.60
  -4   3   1  598.14   19.80
   4  -3   1  583.94   20.60
   4   3  -1  612.74   20.10
   4  -3   1  597.74   20.30
   4   3  -1  561.34   20.60
   4  -3   1  619.74   20.40
  -4   3   1  606.44   19.60
  -4   3   1  596.94   20.60
   4  -3  -1  574.84   19.20
  -4   3  -1  572.84   19.00
  -4   3  -1  588.84   18.60
   4  -3  -1  544.25   21.10
   4  -3  -1  662.83   20.60
   4   3   1  571.44   19.70
   4   3   1  598.64   19.20
   4  -3  -1  490.55   19.10
  -4   3  -1  577.64   18.90
  -4   3  -1  585.84   19.80
  -4  -3   1  498.05   18.80
  -4   3  -1  593.24   18.70
   4  -3  -1  585.04   19.70
   4  -3  -1  601.54   19.50
   4  -3  -1  575.24   19.80
  -4   3  -1  575.84   18.70
  -5   3   1   97.09    3.40
   5  -3   1   94.79    4.80
   5  -3   1   88.09    4.60
   5  -3   1   87.39    5.10
   5   3  -1   93.09    3.50
  -5   3   1   94.69    3.40
   5   3  -1   89.79    4.00
  -5   3   1   92.89    3.40
   5  -3   1   94.29    4.30
   5   3  -1   94.19    4.00
   5  -3   1   94.59    4.80
  -5   3   1   93.09    4.70
   5   3  -1   85.99    5.00
   5  -3   1   89.39    3.40
   5  -3   1   95.19    4.60
   5  -3   1  100.59    5.20
   5  -3   1   92.19    4.00
  -5   3  -1   91.89    3.40
   5   3   1   86.59    3.50
   5  -3  -1   97.89    4.90
  -5   3  -1   90.39    3.50
   5   3   1   95.09    4.00
   5  -3  -1   95.89    5.30
   5  -3  -1   92.09    4.30
   5  -3  -1   95.39    3.40
  -5   3  -1   99.29    3.50
   5   3   1   87.49    6.50
   5  -3  -1   95.79    4.20
   5  -3  -1   94.69    4.30
  -5   3  -1   93.59    3.80
   5  -3  -1   87.49    6.20
   5  -3  -1   96.19    4.40
  -5   3  -1   90.79    4.80
   5  -3  -1  107.49    5.40
   6  -3   1   12.60    1.00
   6  -3   1   12.80    1.30
  -6   3   1   11.60    1.30
   6  -3   1   12.20    2.20
   6  -3   1   12.60    1.70
   6  -3   1   12.00    1.00
   6  -3   1   12.60    1.00
   6   3  -1   13.30    2.30
   6   3  -1   14.30    2.50
   6   3  -1   11.40    3.20
   6  -3   1   10.90    1.90
   6  -3   1   14.60    2.30
   6   3  -1   11.70    1.20
   6   3  -1   12.60    1.10
   6  -3   1   14.00    1.00
   6  -3   1   15.50    1.60
  -6   3   1   12.20    1.10
  -6   3   1   12.30    0.90
   6  -3   1   12.30    1.10
   6  -3   1   13.20    1.90
   6  -3   1   13.20    1.70
   6   3  -1   11.20    0.90
   6   3  -1   11.20    1.90
   6  -3   1   16.00    1.60
   6  -3   1   14.30    1.80
   6  -3   1    9.10    1.30
   6   3  -1   12.60    1.50
   6  -3  -1   13.80    2.20
  -6   3  -1   13.10    1.50
   6   3   1   14.50    2.30
   6  -3  -1   13.50    1.10
  -6   3  -1   11.60    0.90
   6  -3  -1   16.20    1.50
   6  -3  -1   13.50    2.10
   6   3   1   13.90    1.80
   6  -3  -1   10.50    3.10
   6  -3  -1   10.20    1.60
  -6   3  -1   13.00    0.80
   6   3   1   13.80    1.20
   6   3   1   14.90    3.20
   6  -3  -1   14.20    1.80
   6   3   1   11.00    0.90
   6  -3  -1   12.10    1.60
   6   3   1   13.30    1.40
   6  -3  -1   12.60    1.20
   6   3   1   13.10    1.00
   6  -3  -1   12.40    1.10
   6  -3  -1   12.50    1.00
   6  -3  -1   12.20    0.90
   6  -3  -1    9.20    1.50
   6  -3  -1   11.40    1.00
   7  -3   1   23.50    1.40
  -7   3   1   22.40    1.50
   7   3  -1   25.60    3.80
   7   3  -1   21.50    1.40
   7  -3   1   20.90    2.70
   7   3  -1   24.00    2.70
  -7   3   1   22.10    1.30
   7  -3   1   26.10    3.20
  -7   3   1   23.20    1.20
   7  -3   1   22.70    2.20
   7  -3   1   19.80    2.70
   7  -3   1   22.10    1.30
   7  -3   1   22.00    1.20
   7  -3   1   24.10    1.40
   7  -3   1   19.00    1.70
   7  -3   1   21.30    1.70
   7  -3   1   21.70    2.80
   7   3  -1   22.70    2.10
   7  -3   1   22.30    1.30
   7  -3   1   21.40    2.50
   7  -3   1   20.70    1.70
   7   3  -1   22.60    2.00
   7  -3   1   22.30    2.10
   7  -3  -1   19.70    1.30
  -7   3  -1   22.40    1.50
  -7   3  -1   22.40    1.10
   7  -3  -1   20.70    1.70
   7  -3  -1   21.60    2.60
   7  -3  -1   20.30    1.20
   7   3   1   18.70    1.90
   7   3   1   20.30    1.90
   7  -3  -1   19.00    2.40
   7  -3  -1   20.80    2.10
   7  -3  -1   17.00    2.70
   7  -3  -1   22.90    1.50
   7  -3  -1   20.50    1.20
   7   3   1   20.40    2.60
   7   3   1   20.50    3.60
   7  -3  -1   22.10    2.80
   7  -3  -1   21.00    1.70
   7   3   1   20.80    1.30
  -7   3  -1   19.60    1.20
   7  -3  -1   22.10    1.30
   7  -3  -1   21.60    1.40
   7  -3  -1   20.90    2.20
   8  -3   1    8.90    1.90
   8  -3   1    8.70    1.00
   8   3  -1    8.00    1.50
  -8   3   1    8.00    1.10
   8   3  -1    8.30    2.20
   8  -3   1    8.10    0.80
   8  -3   1    8.10    0.90
   8  -3   1    7.30    1.60
   8   3  -1    7.30    2.40
   8  -3   1    7.00    2.10
   8  -3   1    8.40    2.00
   8  -3   1    8.80    1.10
   8  -3   1    6.60    1.80
   8  -3   1    6.50    1.20
  -8   3   1    8.60    0.80
   8  -3   1    7.20    2.00
   8  -3   1    8.60    0.90
   8   3  -1    9.10    2.10
   8  -3   1   10.70    2.00
   8  -3   1   10.40    1.20
   8  -3   1    6.80    1.50
   8   3   1    9.70    2.50
   8  -3  -1    8.90    0.90
   8  -3  -1    8.30    2.00
   8  -3  -1    6.80    1.90
   8  -3  -1    7.40    1.90
   8  -3  -1    4.40    1.70
   8  -3  -1    8.70    1.20
   8  -3  -1    7.50    2.20
   8  -3  -1    8.90    1.00
   8  -3  -1    8.80    0.90
   8  -3  -1    8.70    1.00
   8  -3  -1   10.20    1.20
  -8   3  -1    8.50    1.10
   8   3   1    9.50    2.10
   8  -3  -1    7.20    1.60
   8  -3  -1    8.00    1.60
   8   3   1    7.90    1.50
  -8   3  -1    8.40    0.80
   9  -3   1   68.09    2.80
   9  -3   1   62.39    2.80
   9   3  -1   71.29    2.80
   9   3  -1   69.59    3.30
   9  -3   1   63.89    3.80
   9  -3   1   72.69    3.60
   9   3  -1   72.49    4.90
   9  -3   1   66.59    3.20
   9  -3   1   64.09    4.10
   9  -3   1   65.39    2.60
   9  -3   1   65.39    2.60
   9  -3   1   64.89    2.60
   9  -3   1   64.99    3.40
   9  -3   1   63.79    2.80
   9  -3   1   68.89    5.20
   9   3  -1   75.49    4.00
   9  -3  -1   63.79    2.50
   9  -3  -1   63.59    2.70
   9  -3  -1   63.29    2.50
   9  -3  -1   62.29    2.50
   9  -3  -1   65.79    2.70
   9  -3  -1   56.29    3.20
   9   3   1   74.99    2.70
   9  -3  -1   66.19    3.10
   9  -3  -1   54.49    3.80
   9   3   1   74.19    3.30
   9  -3  -1   58.59    3.90
   9  -3  -1   63.99    3.70
   9  -3  -1   62.09    2.80
  10  -3   1   25.70    2.30
  10  -3   1   25.80    2.90
  10  -3   1   28.50    1.30
  10  -3   1   29.40    1.50
  10  -3   1   28.90    1.60
  10   3  -1   30.10    1.90
  10  -3   1   28.70    1.50
  10  -3   1   29.10    1.40
  10   3  -1   29.50    1.40
  10  -3   1   26.10    1.80
  10  -3   1   26.80    1.30
  10  -3  -1   22.90    2.30
  10   3   1   29.10    1.90
  10  -3  -1   29.80    1.50
  10  -3  -1   25.10    2.00
  10   3   1   27.00    1.30
  10  -3  -1   28.70    1.30
  10  -3  -1   26.60    1.60
  10  -3  -1   29.00    1.50
  10  -3  -1   27.80    1.30
  10  -3  -1   27.10    1.30
  11   3  -1   20.20    1.40
  11  -3   1   16.10    1.00
  11   3  -1   19.80    1.10
  11  -3   1   16.50    1.30
  11   3  -1   19.20    1.90
  11  -3  -1   16.60    1.60
  11   3   1   16.70    0.90
  11  -3  -1   19.00    1.30
  11  -3  -1   18.30    1.40
  11   3   1   20.10    1.30
   0  -4  -1   14.70    0.90
   0  -4   1    8.90    0.90
   0   4   1   14.30    1.10
   0  -4  -1   13.40    1.00
   0   4  -1   11.50    0.60
   0  -4   1   10.60    0.70
   0  -4  -1   14.80    0.80
   0  -4   1   11.00    1.00
   0   4  -1   12.80    0.60
   0  -4  -1   14.50    1.10
   0   4  -1   12.30    1.00
   0   4  -1   13.60    1.10
   0   4   1   14.80    0.70
   0   4  -1   11.10    0.80
   0  -4   1   10.70    0.90
   0   4  -1   13.60    0.90
   0   4   1   12.60    0.60
   0  -4   1   10.60    0.80
   0  -4  -1   14.00    2.10
   0   4   1   13.20    0.60
   0   4   1   11.40    0.90
   0  -4   1   11.80    1.60
   0   4  -1   13.10    0.70
   0   4   1   14.00    0.70
   0   4  -1    9.70    1.00
   0   4  -1   12.60    0.70
   0  -4  -1   11.50    1.10
   0  -4   1   12.90    1.00
   0  -4  -1    9.70    0.80
   0   4   1   13.30    0.70
   0   4   1   12.50    0.80
   0   4   1   12.30    0.60
   1  -4   1 1772.12   59.09
  -1   4   1 1817.72   57.99
  -1   4   1 1884.81   57.99
   1   4  -1 1873.31   58.19
   1   4  -1 1799.02   57.99
   1  -4   1 1847.02   58.39
   1  -4   1 1825.02   58.39
   1  -4   1 1781.72   58.39
  -1   4   1 1810.42   58.09
  -1   4   1 1820.22   57.99
  -1  -4  -1 1538.25   58.39
   1  -4   1 1815.52   58.19
  -1  -4  -1 1821.02   58.89
   1  -4   1 1879.61   58.19
  -1  -4  -1 1828.92   59.59
  -1   4   1 1759.72   57.99
   1   4  -1 1858.21   58.39
  -1  -4  -1 1738.63   58.29
  -1  -4  -1 1735.53   58.19
  -1   4   1 1869.31   58.09
   1   4  -1 1825.12   57.89
  -1   4   1 1886.11   58.69
  -1  -4  -1 1659.23   58.09
   1  -4   1 1822.52   58.29
   1   4  -1 1841.32   58.09
  -1  -4  -1 1826.12   58.39
  -1   4   1 1863.61   57.99
   1   4  -1 1783.42   57.89
  -1   4   1 1879.31   58.59
  -1  -4  -1 1818.02   58.39
   1  -4   1 1913.61   58.99
   1   4  -1 1901.31   58.09
   1  -4   1 1801.52   58.49
   1  -4  -1 1793.72   58.99
  -1   4  -1 1852.71   58.19
   1  -4  -1 1875.21   58.39
   1  -4  -1 1904.51   59.19
   1  -4  -1 1817.32   58.29
   1   4   1 1850.31   58.09
  -1  -4   1 1739.03   58.09
  -1   4  -1 1851.11   58.79
  -1  -4   1 1691.53   58.29
  -1   4  -1 1848.72   57.99
   1  -4  -1 1808.12   58.39
   1   4   1 1855.41   58.49
  -1   4  -1 1913.11   58.69
  -1   4  -1 1874.21   58.19
  -1   4  -1 1777.92   57.99
  -1   4  -1 1813.02   58.09
   1   4   1 1851.31   57.99
   1  -4  -1 1747.93   58.59
   1  -4  -1 1838.72   58.29
   1   4   1 1823.32   57.99
  -1   4  -1 1879.71   58.39
   1   4   1 1771.82   57.99
  -1  -4   1 1633.14   58.19
  -1   4  -1 1831.92   58.09
   1  -4  -1 1859.11   58.69
  -1  -4   1 1905.31   59.09
  -1   4  -1 1874.61   58.09
  -1  -4   1 1730.73   59.29
  -1   4  -1 1861.91   58.19
  -1  -4   1 1636.64   58.09
   1  -4  -1 1810.82   58.29
  -2   4   1   25.10    1.10
   2  -4   1   26.60    2.10
   2  -4   1   24.60    1.90
   2  -4   1   27.00    1.50
  -2   4   1   26.00    1.70
   2  -4   1   23.90    1.60
  -2   4   1   25.60    1.20
  -2  -4  -1   26.10    2.10
   2  -4   1   26.40    1.30
  -2   4   1   25.80    1.20
   2  -4   1   25.20    1.90
   2  -4   1   26.70    1.70
  -2  -4  -1   24.50    1.10
  -2   4   1   24.90    1.10
   2   4  -1   23.80    1.10
  -2  -4  -1   23.50    1.10
   2  -4   1   24.50    2.50
   2  -4   1   26.10    1.30
   2  -4   1   25.20    1.50
   2   4  -1   27.30    1.50
   2  -4   1   25.10    1.50
  -2  -4  -1   24.00    1.30
   2   4  -1   24.50    1.30
   2   4  -1   23.40    1.20
  -2   4   1   25.70    1.80
  -2   4   1   25.10    1.10
  -2  -4   1   21.30    1.10
  -2   4  -1   27.70    1.10
  -2   4  -1   26.40    1.30
   2  -4  -1   23.90    2.20
   2   4   1   26.10    1.40
   2  -4  -1   25.10    1.40
  -2   4  -1   26.30    1.30
   2   4   1   26.50    1.00
  -2  -4   1   19.00    1.90
   2  -4  -1   25.50    1.60
  -2   4  -1   26.00    1.20
  -2   4  -1   24.60    1.20
  -2   4  -1   26.00    1.20
  -2   4  -1   24.50    1.80
  -2   4  -1   25.50    1.10
   2  -4  -1   26.30    1.40
   2  -4  -1   25.60    2.30
   2  -4  -1   25.30    2.00
   2  -4  -1   25.40    1.40
   2  -4  -1   23.80    1.70
   2  -4  -1   25.50    1.40
  -2   4  -1   25.10    1.00
   2  -4  -1   25.90    1.60
   3  -4   1  182.98    7.30
   3  -4   1  179.08    7.20
   3   4  -1  180.18    6.50
   3  -4   1  170.28    6.50
   3  -4   1  172.78    6.40
   3  -4   1  181.78    6.90
   3  -4   1  189.78    6.20
  -3   4   1  179.58    6.10
  -3  -4  -1  155.98    6.90
   3  -4   1  177.78    6.70
   3  -4   1  206.28    7.60
   3  -4   1  174.08    6.90
  -3   4   1  183.38    7.00
   3  -4   1  174.58    6.60
  -3   4   1  181.68    6.10
  -3   4   1  178.48    6.30
   3  -4   1  177.38    6.20
  -3   4   1  179.38    6.00
   3  -4   1  179.98    6.50
  -3   4   1  178.98    6.10
  -3   4   1  182.78    6.20
   3  -4  -1  176.48    6.30
   3  -4  -1  171.98    6.30
   3  -4  -1  174.48    7.20
  -3   4  -1  183.78    6.00
  -3   4  -1  179.68    5.90
   3  -4  -1  172.88    6.40
  -3  -4   1  156.88    5.90
   3  -4  -1  173.08    8.90
  -3   4  -1  183.98    7.00
   3  -4  -1  178.98    6.60
   3  -4  -1  185.28    6.20
  -3   4  -1  180.78    6.10
   3  -4  -1  180.88    6.80
  -3   4  -1  177.08    6.00
   3  -4  -1  184.38    7.50
  -3   4  -1  178.78    5.90
  -3  -4   1  149.69    6.10
   3  -4  -1  175.38    6.80
  -3   4  -1  163.98    6.40
   3   4   1  178.68    6.40
   3  -4  -1  173.88    6.30
   4  -4   1  667.03   22.00
   4  -4   1  643.64   22.40
   4  -4   1  651.23   22.00
  -4   4   1  645.84   21.10
   4   4  -1  611.94   21.80
   4  -4   1  650.13   21.70
  -4   4   1  675.33   21.40
   4  -4   1  654.63   22.90
  -4   4   1  651.53   24.20
   4  -4   1  644.34   21.70
  -4   4   1  653.23   21.20
  -4   4   1  649.54   21.20
  -4   4   1  643.24   21.10
  -4   4   1  644.54   21.10
   4  -4   1  667.13   22.20
   4  -4   1  660.63   22.10
   4  -4  -1  646.84   21.90
  -4   4  -1  675.03   21.80
   4   4   1  658.23   22.00
   4  -4  -1  757.22   23.70
  -4   4  -1  642.54   21.60
  -4   4  -1  685.53   23.90
   4  -4  -1  668.93   22.60
  -4   4  -1  656.53   21.50
   4  -4  -1  645.34   22.10
  -4   4  -1  658.93   21.40
  -4   4  -1  654.83   21.40
   4  -4  -1  634.94   22.70
   4  -4  -1  665.63   22.40
  -4   4  -1  650.73   21.50
   4  -4  -1  654.83   22.10
   4  -4  -1  642.64   22.50
   4  -4  -1  645.84   22.10
   4  -4  -1  659.93   23.20
  -5   4   1  194.68    6.50
  -5   4   1  188.78    6.50
   5  -4   1  184.98    8.50
  -5   4   1  184.18    7.70
   5  -4   1  183.48    7.20
   5   4  -1  189.18    7.20
   5  -4   1  179.78    7.50
   5  -4   1  188.98    9.30
   5  -4   1  181.78    6.60
   5  -4   1  188.98    7.80
  -5   4   1  180.08    6.80
   5  -4   1  181.98    6.50
  -5   4   1  197.88    6.40
   5  -4   1  198.18    7.90
   5  -4   1  201.48    8.90
  -5   4   1  186.78    6.50
  -5   4  -1  183.58    6.30
  -5   4  -1  190.38    6.80
  -5   4  -1  188.38    6.50
   5   4   1  184.48    7.10
   5  -4  -1  193.28    8.70
   5   4   1  164.78    7.30
   5  -4  -1  196.38    7.30
   5  -4  -1  192.58    7.50
   5  -4  -1  195.48    7.70
   5  -4  -1  182.58    7.40
   5  -4  -1  182.18    6.50
  -5   4  -1  192.38    6.50
  -5   4  -1  191.68    6.50
  -5   4  -1  182.98    6.30
   6  -4   1   89.99    4.20
   6  -4   1  103.19    5.80
   6   4  -1   94.19    3.50
   6   4  -1   91.79    6.00
   6   4  -1   91.79    4.20
   6   4  -1   89.49    4.20
   6  -4   1   97.59    5.40
   6   4  -1   91.69    3.50
  -6   4   1   95.49    3.40
   6   4  -1  100.09    5.10
   6  -4   1   94.19    4.60
   6  -4   1   88.99    4.70
   6   4  -1   89.59    4.90
   6   4  -1   87.09    3.30
  -6   4   1   95.99    3.40
   6  -4   1   91.09    3.40
   6  -4   1   89.39    3.70
   6  -4   1   91.69    3.50
   6  -4   1   85.79    3.40
   6  -4   1   90.19    4.40
   6  -4   1   89.59    3.40
  -6   4   1   92.39    3.80
   6  -4   1  101.79    5.60
   6   4  -1   94.69    4.20
  -6   4   1   91.19    3.50
   6  -4   1   89.09    3.40
   6  -4   1   90.69    3.90
   6  -4   1   79.39    4.70
   6  -4   1   96.79    5.30
   6   4   1   98.99    3.50
   6   4   1   87.39    4.10
   6  -4  -1   89.79    4.90
   6  -4  -1   87.89    3.30
   6  -4  -1   95.39    4.50
   6  -4  -1   92.99    3.40
  -6   4  -1   93.69    3.30
   6  -4  -1   95.29    3.60
   6  -4  -1   85.09    3.70
   6  -4  -1   75.89    4.80
   6   4   1   94.89    6.70
   6  -4  -1   83.39    4.10
   6   4   1   89.09    4.10
   6  -4  -1   87.19    3.40
   6  -4  -1   89.29    3.50
   6   4   1   94.69    6.10
   6  -4  -1   91.19    4.40
   6   4   1   83.39    3.20
  -6   4  -1   93.39    3.50
   6  -4  -1   91.29    3.40
   7   4  -1   11.20    1.10
   7  -4   1   11.30    2.10
   7   4  -1   10.50    2.40
   7  -4   1   12.40    2.00
   7  -4   1   11.60    0.90
   7  -4   1   12.90    2.50
   7   4  -1    9.70    1.50
   7   4  -1   14.00    3.90
   7  -4   1    9.00    1.60
   7   4  -1   11.30    2.10
   7   4  -1   10.20    1.00
  -7   4   1   12.60    1.20
  -7   4   1   13.30    0.90
   7  -4   1    8.10    3.00
   7  -4   1   11.70    1.00
   7  -4   1   14.20    2.20
  -7   4   1   11.80    1.00
   7  -4   1   13.40    1.40
   7  -4  -1    9.10    1.60
  -7   4  -1   10.30    1.20
  -7   4  -1   11.10    0.80
   7   4   1    8.90    1.40
   7  -4  -1   14.60    3.00
   7  -4  -1   11.90    1.20
   7  -4  -1   10.40    0.90
   7   4   1    9.40    1.00
   7  -4  -1   12.10    1.10
   7   4   1   12.50    3.70
   7  -4  -1   11.10    1.80
   7   4   1   10.70    2.30
   7  -4  -1    9.70    1.80
  -7   4  -1   11.20    1.00
   7  -4  -1   11.00    1.20
   7   4   1    9.00    1.00
   7  -4  -1   12.00    2.10
   7   4   1    8.80    2.10
   7  -4  -1   11.50    1.80
   8   4  -1   49.50    2.80
   8  -4   1   44.20    1.90
   8  -4   1   44.60    2.10
   8  -4   1   39.20    3.20
   8   4  -1   47.40    2.10
   8   4  -1   49.30    4.60
   8  -4   1   43.50    1.90
  -8   4   1   41.70    2.00
  -8   4   1   44.10    2.40
   8  -4   1   39.90    3.10
   8  -4   1   44.00    3.50
   8  -4   1   50.29    4.20
   8  -4   1   43.10    3.40
   8   4  -1   47.20    3.10
   8  -4   1   46.20    2.40
   8   4  -1   48.30    3.40
   8  -4   1   46.30    2.30
   8   4  -1   44.30    1.80
   8  -4   1   43.10    2.10
   8  -4   1   42.70    3.60
   8  -4   1   43.30    1.90
   8  -4   1   42.60    2.70
   8  -4   1   42.40    3.60
  -8   4   1   43.30    1.90
   8  -4  -1   42.50    1.90
  -8   4  -1   40.90    2.30
   8  -4  -1   41.80    3.40
   8  -4  -1   42.20    1.90
   8   4   1   48.60    3.30
   8  -4  -1   43.60    3.60
   8  -4  -1   39.60    2.60
   8  -4  -1   42.60    2.30
   8   4   1   50.19    4.60
  -8   4  -1   42.90    2.00
   8  -4  -1   47.00    3.30
   8  -4  -1   39.70    2.30
   8   4   1   48.90    2.80
   8   4   1   46.70    1.90
   8  -4  -1   43.30    3.60
   8  -4  -1   44.00    1.90
   8  -4  -1   43.00    2.00
   8  -4  -1   45.80    2.10
  -8   4  -1   42.60    1.80
   8  -4  -1   39.30    3.30
   8   4   1   45.70    2.00
   8  -4  -1   39.70    3.10
   9   4  -1   44.90    4.10
   9  -4   1   42.10    2.10
   9  -4   1   43.40    1.90
  -9   4   1   40.10    1.90
   9  -4   1   43.60    1.80
   9  -4   1   41.80    3.40
   9  -4   1   41.60    2.00
   9  -4   1   41.80    3.00
   9  -4   1   42.60    3.10
   9   4  -1   41.20    2.50
   9   4  -1   42.20    1.90
   9  -4   1   41.20    1.80
   9   4  -1   43.50    3.10
   9  -4   1   41.40    2.30
   9  -4   1   36.20    3.30
   9  -4   1   40.90    1.80
   9  -4   1   39.50    2.40
   9  -4   1   38.90    2.90
   9  -4  -1   35.50    2.40
   9  -4  -1   42.20    1.80
   9  -4  -1   39.70    3.30
   9  -4  -1   34.70    2.90
   9  -4  -1   42.20    1.80
   9  -4  -1   42.80    3.20
   9   4   1   43.40    2.90
   9   4   1   40.30    1.90
   9  -4  -1   41.80    1.90
   9  -4  -1   38.80    2.30
   9   4   1   43.90    3.90
   9  -4  -1   40.10    3.30
   9  -4  -1   40.50    1.90
   9  -4  -1   40.10    3.50
   9  -4  -1   42.70    3.10
   9  -4  -1   39.90    1.70
   9  -4  -1   41.10    2.10
   9   4   1   40.90    2.40
  10  -4   1    7.70    0.70
  10  -4   1    6.50    1.10
  10  -4   1    6.20    1.50
  10  -4   1    7.90    0.80
  10  -4   1    6.40    0.70
  10  -4   1    5.30    1.50
  10  -4   1    7.00    0.80
  10   4  -1    9.30    2.20
  10   4  -1    7.00    0.80
  10  -4   1    6.90    0.70
  10  -4   1    8.40    1.10
  10   4  -1    8.60    1.40
  10   4  -1    9.10    1.20
  10  -4   1    7.60    1.30
  10  -4  -1    5.40    1.10
  10  -4  -1    6.40    1.10
  10  -4  -1    7.50    0.70
  10  -4  -1    6.80    0.80
  10  -4  -1    8.00    0.90
  10  -4  -1    7.00    0.70
  10  -4  -1    9.20    1.60
  10  -4  -1   11.50    1.70
  10  -4  -1    5.60    1.40
  10   4   1    8.70    1.40
  10  -4  -1    7.20    0.80
  10  -4  -1    6.10    0.70
  10   4   1    9.00    2.30
  10   4   1    8.10    1.20
   0   5  -1  103.29    3.70
   0  -5  -1   92.59    4.40
   0  -5  -1   96.99    3.90
   0  -5   1  101.89    3.90
   0  -5   1   96.59    4.00
   0  -5  -1   97.39    3.70
   0   5  -1  101.09    3.50
   0   5  -1  102.49    3.40
   0  -5  -1   98.19    4.00
   0   5   1   99.19    3.50
   0   5   1   99.99    3.40
   0  -5  -1   97.39    3.70
   0   5   1  100.09    3.40
   0  -5  -1  100.99    4.80
   0  -5   1  101.09    3.80
   0   5   1  100.29    3.30
   0   5  -1  100.39    3.90
   0   5  -1  101.89    4.00
   0   5  -1   97.09    3.40
   0  -5  -1   98.89    3.70
   0  -5   1   94.79    3.80
   0  -5   1   96.89    3.70
   0   5  -1   97.39    3.30
   0   5   1  103.59    3.50
   0  -5   1   99.89    4.80
   0   5   1  104.19    3.40
   0   5   1  103.79    4.00
   0   5   1  100.49    3.80
   0  -5   1   98.19    4.80
   0  -5  -1   99.29    3.80
   0   5  -1   97.69    3.50
   0   5  -1   97.99    3.40
   0  -5  -1  102.09    3.80
   0  -5   1   95.49    3.60
  -1  -5  -1   12.40    1.20
  -1   5   1   11.80    0.60
   1  -5   1   14.80    1.20
  -1   5   1   12.80    0.70
   1   5  -1   12.40    0.90
   1   5  -1   13.70    0.70
   1   5  -1   13.20    0.70
  -1   5   1   13.80    1.30
  -1   5   1   12.40    0.80
   1  -5   1   12.90    1.00
   1  -5   1   12.70    1.20
   1  -5   1   14.20    1.20
   1  -5   1   13.20    2.20
  -1   5   1   13.00    1.30
  -1  -5  -1   11.00    1.30
   1   5  -1   14.30    0.80
   1   5  -1   12.80    0.70
   1  -5   1   13.80    1.20
  -1  -5  -1   13.90    0.90
  -1  -5  -1   14.00    1.20
   1   5  -1   13.00    1.10
  -1  -5  -1   12.60    2.10
  -1   5   1   12.80    0.80
   1  -5   1   13.00    1.20
  -1  -5  -1   13.50    1.00
   1  -5   1   14.50    2.00
  -1  -5  -1   14.10    1.20
  -1   5   1   14.40    0.70
   1  -5   1   13.00    1.40
  -1   5   1   14.50    1.00
  -1  -5   1   14.10    1.00
  -1   5  -1   13.00    1.40
  -1  -5   1   13.40    1.20
   1  -5  -1   12.70    2.00
   1  -5  -1   13.10    1.10
   1   5   1   13.40    0.80
  -1   5  -1   14.60    0.80
  -1  -5   1   12.50    1.80
  -1   5  -1   13.10    0.90
  -1  -5   1   11.40    1.30
   1  -5  -1   12.20    1.10
  -1  -5   1   13.10    0.90
   1   5   1   13.30    0.70
  -1   5  -1   13.20    1.00
   1  -5  -1   13.50    2.10
  -1   5  -1   13.30    0.60
  -1  -5   1   12.70    1.10
   1  -5  -1   13.40    1.30
  -1  -5   1   12.60    0.90
   1  -5  -1   15.50    1.50
   1  -5  -1   14.30    1.00
   1  -5  -1   12.60    1.00
   1   5   1   13.60    0.70
   1   5   1   13.50    1.10
   1  -5  -1   13.60    1.30
  -1   5  -1   15.10    1.40
  -1   5  -1   12.90    0.90
   1  -5  -1   14.40    1.30
   1   5   1   12.80    0.70
  -1   5  -1   12.70    0.70
  -1   5  -1   12.00    0.80
   2  -5   1  108.79    4.10
  -2   5   1  108.29    3.80
  -2   5   1  113.89    4.70
   2  -5   1  110.99    4.30
  -2  -5  -1   99.79    4.20
   2  -5   1  104.59    4.60
   2   5  -1  114.09    4.10
  -2   5   1  113.49    4.00
  -2   5   1  110.69    3.90
   2  -5   1  109.99    4.40
   2  -5   1  110.19    4.80
  -2   5   1  112.29    3.80
  -2  -5  -1  101.69    4.20
  -2   5   1  109.69    4.10
  -2  -5  -1  105.69    4.10
   2  -5   1  112.99    5.30
   2   5  -1  110.39    3.80
  -2   5   1  111.49    3.90
   2  -5   1  118.39    4.70
  -2  -5  -1  108.59    5.30
  -2   5   1  106.89    4.60
   2   5  -1  112.89    4.30
   2  -5   1  110.79    4.40
   2  -5  -1  110.09    4.20
  -2   5  -1  107.99    4.10
   2  -5  -1  110.39    5.00
   2  -5  -1  108.59    4.10
  -2   5  -1  107.09    3.80
  -2   5  -1  108.89    4.70
   2  -5  -1  114.09    4.10
  -2   5  -1  108.99    3.90
   2  -5  -1  110.79    4.30
  -2  -5   1  104.39    3.90
   2   5   1  113.39    3.70
   2  -5  -1  109.49    4.60
  -2  -5   1  101.79    4.10
  -2   5  -1  105.29    3.60
   2  -5  -1  109.09    5.40
   2  -5  -1  110.29    4.30
   2   5   1  111.99    3.70
  -2   5  -1  107.39    4.70
  -2  -5   1   92.39    4.90
   2   5   1  112.99    3.90
  -2   5  -1  110.99    3.90
   2  -5  -1  105.39    4.90
   2   5   1  109.19    4.20
  -2   5  -1  108.79    3.70
  -2   5  -1  105.29    3.80
  -2  -5   1   92.99    4.60
   3  -5   1  211.28    7.80
   3  -5   1  198.58    8.40
  -3   5   1  199.48    6.80
   3   5  -1  198.38    7.20
  -3   5   1  203.18    7.80
  -3   5   1  203.98    6.80
   3  -5   1  200.18    8.20
   3  -5   1  189.98    7.70
  -3   5   1  192.28    7.80
  -3   5   1  202.48    6.70
  -3   5   1  204.28    6.80
  -3   5   1  205.18    6.80
  -3  -5  -1  175.88    6.90
   3   5  -1  181.88    7.30
   3  -5   1  196.38    7.40
  -3   5   1  195.68    6.90
  -3   5   1  210.88    6.80
   3  -5   1  216.68    8.40
   3  -5   1  200.88    7.40
   3  -5   1  193.68    7.10
  -3   5   1  204.98    6.70
   3  -5   1  200.38    6.90
   3  -5   1  194.28    7.50
   3  -5   1  212.68    7.60
   3  -5   1  195.78    7.20
  -3   5  -1  206.68    6.90
   3  -5  -1  211.88    8.90
  -3   5  -1  202.58    6.70
   3   5   1  200.28    7.20
   3   5   1  206.18    7.40
   3  -5  -1  209.38    7.20
  -3   5  -1  197.38    6.80
   3  -5  -1  201.88    8.30
   3  -5  -1  201.48    8.10
   3  -5  -1  200.38    7.90
   3  -5  -1  204.58    7.30
  -3   5  -1  198.48    7.90
   3  -5  -1  209.48    7.10
  -3   5  -1  204.48    6.80
  -3  -5   1  170.98    6.90
  -3   5  -1  201.78    6.70
   3  -5  -1  202.28    7.30
  -3   5  -1  198.98    7.00
  -3   5  -1  209.18    6.90
   3  -5  -1  191.58    7.20
   3  -5  -1  210.08    7.60
   3  -5  -1  207.08    7.50
  -3  -5   1  169.58    7.10
  -4   5   1   95.89    3.50
   4  -5   1   94.89    4.10
   4  -5   1   94.19    4.50
  -4   5   1   93.29    3.30
   4   5  -1   85.89    4.00
  -4   5   1   91.49    3.50
   4  -5   1   99.69    4.70
  -4   5   1   93.39    4.50
   4  -5   1   96.39    4.50
  -4   5   1   97.69    3.60
   4   5  -1   91.89    4.10
  -4   5   1   94.99    3.50
  -4   5   1   94.19    3.70
  -4   5   1   94.09    3.40
   4  -5   1   94.99    5.20
   4  -5   1   93.49    4.10
   4  -5   1   99.59    4.60
   4  -5   1   91.89    4.70
  -4   5  -1   93.79    3.50
   4   5   1   88.49    3.90
   4  -5  -1   87.09    4.70
   4  -5  -1   93.39    4.50
   4  -5  -1   95.19    5.30
   4  -5  -1   89.89    4.20
  -4   5  -1   92.99    3.70
   4  -5  -1   92.19    4.70
   4  -5  -1   98.09    4.20
   4   5   1   85.39    4.10
  -4   5  -1   95.79    3.40
   4  -5  -1   99.29    4.30
   4  -5  -1   96.29    4.00
  -4   5  -1   94.69    3.70
   4  -5  -1   89.99    4.10
  -4   5  -1   94.09    3.50
  -5   5   1  173.88    6.20
   5   5  -1  186.08    6.20
  -5   5   1  178.28    6.20
   5  -5   1  176.98    7.00
  -5   5   1  176.78    6.20
   5  -5   1  168.18    7.40
   5   5  -1  183.78    6.80
   5  -5   1  171.88    8.50
  -5   5   1  175.28    6.10
   5  -5   1  180.08    7.70
  -5   5   1  172.28    7.40
   5   5  -1  181.68    6.90
   5   5  -1  188.88    8.70
  -5   5   1  172.38    6.10
   5  -5   1  180.78    6.20
   5   5  -1  186.48    6.90
  -5   5   1  199.08    6.90
   5  -5   1  178.18    7.40
   5  -5   1  179.68    7.90
   5  -5   1  173.48    6.10
   5  -5   1  176.38    7.10
   5   5  -1  189.88    7.10
   5  -5   1  166.38    6.70
   5   5  -1  179.08    6.00
   5  -5   1  151.68    6.50
   5  -5   1  180.18    7.80
   5   5   1  183.28    6.90
   5  -5  -1  171.28    7.90
   5  -5  -1  174.28    8.60
   5  -5  -1  179.18    6.30
   5  -5  -1  180.28    7.40
  -5   5  -1  177.78    6.30
  -5   5  -1  182.28    6.10
   5   5   1  180.68    6.70
   5   5   1  183.88    8.70
   5   5   1  177.58    6.00
   5  -5  -1  172.88    7.40
   5  -5  -1  180.88    7.00
   5   5   1  188.48    6.90
   5  -5  -1  170.68    6.30
  -5   5  -1  175.78    6.30
   5  -5  -1  175.38    7.10
   5  -5  -1  177.48    6.40
  -5   5  -1  177.48    7.10
  -5   5  -1  176.88    6.20
   5  -5  -1  202.78    6.50
   5  -5  -1  180.88    7.40
   5  -5  -1  150.48    6.70
   5   5   1  187.68    6.20
  -5   5  -1  169.18    7.70
   6   5  -1   24.60    1.60
   6  -5   1   27.60    2.60
   6   5  -1   21.40    2.00
   6  -5   1   21.90    1.40
   6  -5   1   22.20    1.70
   6  -5   1   20.20    2.70
  -6   5   1   22.60    1.30
   6   5  -1   22.80    2.10
   6  -5   1   22.40    1.20
   6   5  -1   22.00    2.20
   6  -5   1   22.40    1.90
   6  -5   1   22.40    1.70
   6   5  -1   22.30    2.70
  -6   5   1   24.50    1.20
   6  -5   1   23.50    2.20
   6  -5   1   26.30    2.60
   6  -5   1   24.60    3.10
   6  -5   1   21.30    2.60
   6   5  -1   22.10    3.70
   6  -5   1   22.60    1.40
  -6   5   1   23.60    1.30
  -6   5   1   22.70    1.30
  -6   5   1   24.10    1.60
   6  -5   1   24.10    3.30
   6  -5   1   21.10    1.20
   6   5  -1   23.60    2.10
   6   5  -1   23.40    1.30
   6  -5   1   20.40    3.40
   6   5   1   22.90    1.50
   6  -5  -1   24.40    2.40
   6   5   1   23.30    2.20
   6  -5  -1   23.50    2.30
  -6   5  -1   22.40    1.30
   6  -5  -1   23.90    1.50
   6  -5  -1   22.20    1.40
   6  -5  -1   21.00    1.80
   6  -5  -1   20.30    1.30
   6   5   1   21.60    1.90
   6  -5  -1   23.90    2.50
  -6   5  -1   23.00    1.20
  -6   5  -1   24.50    1.50
   6  -5  -1   21.20    3.10
   6  -5  -1   18.50    1.90
  -6   5  -1   22.80    1.30
   6  -5  -1   22.50    1.20
  -6   5  -1   19.80    3.20
   6  -5  -1   21.30    2.90
   6   5   1   22.90    3.70
   6   5   1   20.60    2.00
   6   5   1   21.10    1.20
   6  -5  -1   21.80    1.20
   6  -5  -1   25.50    2.90
   7   5  -1   18.80    2.00
   7  -5   1   15.40    1.10
   7   5  -1   18.00    2.70
  -7   5   1   17.40    1.10
   7  -5   1   15.70    2.20
   7   5  -1   19.80    3.80
   7  -5   1   16.20    3.40
  -7   5   1   15.90    1.40
   7   5  -1   15.40    1.40
   7  -5   1   16.80    1.60
   7  -5   1   17.40    1.20
   7  -5   1   16.30    1.10
   7  -5   1   15.20    1.30
   7  -5   1   15.30    1.50
   7   5  -1   18.90    1.90
   7   5  -1   16.60    1.10
   7  -5   1   15.20    2.30
   7  -5   1   12.60    2.20
   7   5  -1   19.70    2.60
   7   5  -1   17.50    2.10
  -7   5   1   16.10    1.10
   7  -5   1   14.90    1.80
   7  -5   1   16.70    2.20
   7  -5   1   15.10    1.00
   7  -5  -1   15.40    1.50
  -7   5  -1   16.00    1.00
   7  -5  -1   16.40    2.10
   7  -5  -1   15.20    2.20
   7  -5  -1   16.20    1.10
   7   5   1   17.00    1.10
   7  -5  -1   14.60    1.10
   7  -5  -1   16.80    2.30
   7  -5  -1   15.30    1.30
  -7   5  -1   15.50    1.40
   7   5   1   17.50    1.90
  -7   5  -1   16.90    1.20
   7  -5  -1   17.50    2.40
   7   5   1   17.10    3.70
   7  -5  -1   15.90    1.20
   7  -5  -1   17.10    1.70
   7  -5  -1   14.70    2.40
   8  -5   1   76.79    4.40
   8   5  -1   78.69    2.90
   8  -5   1   82.69    3.20
   8  -5   1   70.59    4.30
   8   5  -1   78.19    3.90
   8   5  -1   81.69    5.80
   8  -5   1   82.39    3.00
   8  -5   1   79.79    4.50
   8  -5   1   82.59    3.50
   8  -5   1   85.09    5.30
   8  -5   1   81.09    4.70
   8  -5   1   73.89    3.80
  -8   5   1   79.89    3.60
   8  -5   1   76.59    3.00
   8  -5   1   81.29    3.00
  -8   5   1   85.29    3.10
  -8   5   1   79.69    3.20
   8  -5   1   79.49    4.30
   8   5  -1   82.49    4.50
   8  -5   1   81.49    3.20
   8  -5   1   82.29    3.40
   8  -5  -1   77.79    4.70
   8   5   1   80.69    3.90
   8  -5  -1   82.99    4.70
   8  -5  -1   79.39    3.40
   8  -5  -1   85.19    3.10
   8  -5  -1   73.89    4.40
  -8   5  -1   82.19    3.60
   8   5   1   86.09    4.60
   8  -5  -1   80.89    3.20
   8   5   1   80.59    5.70
  -8   5  -1   80.19    3.30
  -8   5  -1   81.09    3.10
   8   5   1   78.19    3.00
   8  -5  -1   82.39    5.30
   8  -5  -1   83.79    3.10
   8  -5  -1   86.79    4.30
   8  -5  -1   80.59    3.50
   8  -5  -1   83.29    3.30
   9  -5   1    5.70    0.80
   9  -5   1    7.40    1.70
   9  -5   1    5.20    1.50
   9   5  -1    8.70    1.80
   9  -5   1    6.50    0.90
   9  -5   1    4.60    0.70
   9  -5   1    6.40    0.70
   9  -5   1    5.40    1.70
   9  -5   1    6.10    1.10
   9  -5   1    4.30    2.00
   9  -5   1    5.60    1.60
   9   5  -1    6.40    2.10
   9  -5   1    4.80    0.80
   9  -5   1    7.10    1.80
   9  -5   1    5.40    0.60
   9   5  -1    7.50    1.40
  -9   5   1    6.50    0.70
   9  -5   1    5.20    1.30
   9  -5  -1    6.40    0.90
   9  -5  -1    7.50    1.10
   9  -5  -1    5.20    1.30
   9   5   1    7.60    1.30
   9   5   1    9.70    2.70
   9  -5  -1    5.50    0.80
   9  -5  -1    5.70    1.70
   9  -5  -1    5.40    0.80
   9  -5  -1    6.00    1.70
  -9   5  -1    4.80    0.60
   9  -5  -1    6.50    1.70
   9  -5  -1    7.20    1.60
   9  -5  -1    6.00    0.70
   9  -5  -1    5.30    1.60
   9  -5  -1    7.80    0.80
   9   5   1    8.60    2.10
  10   5  -1    8.30    2.10
  10  -5   1    6.70    0.90
  10  -5   1    6.40    0.70
  10  -5   1    6.40    1.00
  10  -5   1    6.10    1.30
  10  -5   1    7.40    0.80
  10  -5   1    6.10    0.70
  10   5  -1    8.20    1.40
  10  -5   1    5.80    1.40
  10  -5   1    7.50    1.50
  10   5  -1    8.70    1.20
  10  -5   1    7.30    1.20
  10  -5   1    6.20    0.70
  10  -5  -1    4.90    1.00
  10  -5  -1    7.20    0.80
  10  -5  -1    7.00    1.40
  10  -5  -1    6.40    0.70
  10  -5  -1    6.30    0.60
  10  -5  -1    5.20    1.40
  10   5   1    8.20    2.00
  10  -5  -1    6.60    0.70
  10   5   1    7.40    1.10
  10  -5  -1    6.50    1.50
  10  -5  -1    4.80    1.00
  10  -5  -1    5.40    0.80
 -10   5  -1    6.90    0.60
   0   6   1   88.59    3.80
   0  -6  -1   84.59    3.80
   0  -6  -1   84.69    3.70
   0   6   1   88.19    3.20
   0  -6   1   87.69    3.70
   0  -6   1   94.09    3.70
   0  -6  -1   85.99    3.50
   0  -6   1   85.49    4.00
   0   6  -1   88.99    3.80
   0  -6   1   85.69    3.70
   0  -6  -1   84.19    3.40
   0   6  -1   88.29    3.20
   0  -6  -1   87.99    3.50
   0  -6   1   88.29    5.00
   0  -6  -1   85.49    4.00
   0   6  -1   86.19    3.00
   0  -6  -1   88.39    3.50
   0  -6   1   86.49    3.40
   0  -6  -1   84.89    5.00
   0   6   1   84.79    3.00
   0   6   1   84.69    3.10
   0  -6   1   84.99    3.60
   0   6   1   83.69    3.10
   0  -6   1   88.19    3.60
   0   6  -1   81.59    3.30
   1  -6   1  733.03   25.00
   1  -6   1  738.83   26.10
  -1  -6  -1  755.32   24.60
  -1  -6  -1  718.63   24.40
   1   6  -1  759.82   24.10
  -1   6   1  740.93   24.20
  -1   6   1  746.13   24.90
   1  -6   1  754.32   25.20
   1   6  -1  751.42   24.10
   1  -6   1  749.62   24.50
   1   6  -1  720.83   24.00
  -1   6   1  751.22   25.00
   1  -6   1  766.62   25.70
   1  -6   1  756.32   24.80
  -1   6   1  749.42   24.10
  -1  -6  -1  721.23   26.20
  -1  -6  -1  720.93   24.80
   1  -6   1  749.53   24.80
  -1   6   1  759.32   24.20
   1   6  -1  750.52   24.80
  -1   6   1  752.02   24.20
  -1   6   1  780.22   24.30
   1  -6   1  752.32   24.70
  -1  -6   1  715.43   24.50
  -1   6  -1  727.13   23.90
  -1  -6   1  721.63   26.10
  -1  -6   1  730.03   24.30
   1   6   1  742.83   24.00
  -1   6  -1  752.72   24.00
   1   6   1  744.53   24.70
   1  -6  -1  760.72   26.20
  -1  -6   1  703.33   24.20
   1   6   1  756.52   24.00
   1   6   1  785.72   24.20
  -1  -6   1  735.53   24.40
  -1   6  -1  751.22   24.80
  -1   6  -1  731.43   24.00
   1  -6  -1  748.83   25.10
  -1   6  -1  749.92   24.90
  -1  -6   1  711.13   24.70
   1  -6  -1  740.73   24.40
   1   6   1  752.12   24.00
  -1   6  -1  753.02   24.10
  -1   6  -1  760.52   24.00
   1  -6  -1  761.02   24.60
   1  -6  -1  728.73   24.50
   1  -6  -1  733.63   24.30
  -1   6  -1  735.23   23.80
   1  -6  -1  745.73   24.30
   2  -6   1  383.36   14.30
   2  -6   1  417.36   14.70
  -2   6   1  417.96   13.70
  -2   6   1  433.76   13.70
  -2   6   1  416.06   14.70
   2  -6   1  420.26   14.40
  -2  -6  -1  368.06   15.50
  -2  -6  -1  402.96   14.10
  -2  -6  -1  406.36   13.90
  -2   6   1  435.86   13.80
   2  -6   1  420.26   14.00
   2  -6   1  419.36   14.20
   2  -6   1  420.06   13.90
  -2   6   1  434.56   13.70
   2   6  -1  429.76   14.30
   2  -6   1  413.16   15.00
   2   6  -1  410.66   13.60
  -2   6   1  420.76   13.60
   2   6  -1  437.36   13.80
  -2   6   1  427.46   13.70
   2  -6   1  422.16   14.50
   2  -6   1  406.86   14.40
   2  -6   1  405.86   16.20
   2   6  -1  405.96   14.00
  -2   6  -1  421.16   13.60
  -2   6  -1  401.56   14.60
   2   6   1  407.16   13.80
  -2   6  -1  420.26   13.40
   2   6   1  427.66   13.50
   2  -6  -1  418.16   15.90
  -2   6  -1  427.36   13.70
  -2   6  -1  412.26   13.60
   2  -6  -1  412.76   13.90
   2  -6  -1  433.96   14.00
  -2  -6   1  393.46   14.20
   2  -6  -1  422.66   14.70
  -2  -6   1  355.16   15.40
   2  -6  -1  403.46   14.10
   2  -6  -1  417.06   15.10
   2   6   1  427.06   14.30
   2  -6  -1  434.16   14.30
   2  -6  -1  423.96   14.30
   2  -6  -1  409.36   14.20
  -2  -6   1  385.76   14.40
  -2   6  -1  412.16   13.60
  -2  -6   1  385.96   13.80
   2  -6  -1  429.46   13.90
  -2   6  -1  433.26   13.70
  -3   6   1   80.29    3.00
  -3   6   1   87.59    3.20
   3  -6   1   86.19    3.90
   3  -6   1   83.39    4.00
   3  -6   1   81.59    5.30
  -3  -6  -1   78.09    4.10
   3   6  -1   84.89    3.50
  -3   6   1   85.99    3.10
  -3   6   1   84.99    4.10
   3  -6   1   84.69    3.60
  -3   6   1   81.79    3.20
   3  -6   1   87.19    4.80
   3  -6   1   86.59    4.30
  -3   6   1   78.69    4.50
   3  -6   1   86.99    4.00
   3  -6   1   85.59    3.60
  -3   6   1   80.09    3.10
  -3   6   1   76.89    3.20
  -3   6   1   81.29    3.30
   3  -6   1   90.19    3.50
   3  -6   1   80.49    3.70
   3   6   1   74.99    4.30
  -3   6  -1   78.29    3.30
  -3  -6   1   79.99    3.40
   3  -6  -1   82.69    3.60
   3  -6  -1   80.99    3.60
  -3   6  -1   81.79    4.50
  -3  -6   1   70.79    3.40
   3  -6  -1   85.39    3.80
  -3   6  -1   85.89    3.10
  -3   6  -1   86.69    2.90
   3  -6  -1   79.19    4.70
   3   6   1   80.59    3.20
  -3   6  -1   82.09    3.10
  -3   6  -1   83.89    3.00
   3  -6  -1   79.29    4.20
  -3   6  -1   81.79    4.10
   3  -6  -1   83.09    4.20
  -3   6  -1   82.19    3.10
   3  -6  -1   83.89    3.50
   3  -6  -1   77.99    3.60
   3  -6  -1   75.09    5.50
   3  -6  -1   82.79    4.10
  -3   6  -1   83.99    3.20
   4   6  -1   76.39    3.10
   4   6  -1   78.19    3.50
  -4   6   1   82.29    3.10
  -4   6   1   79.99    4.10
   4  -6   1   81.49    4.30
   4   6  -1   70.99    2.80
  -4   6   1   77.59    2.90
   4  -6   1   80.69    5.10
  -4   6   1   80.89    3.00
  -4   6   1   80.99    3.00
   4   6  -1   80.29    4.30
   4   6  -1   74.39    3.00
   4  -6   1   76.69    4.40
   4  -6   1   77.39    3.80
   4  -6   1   80.09    4.20
  -4   6   1   80.09    3.00
   4  -6   1   80.59    4.40
   4  -6   1   79.09    4.50
  -4   6   1   76.29    3.30
   4   6  -1   75.39    3.60
   4  -6   1   82.79    3.80
  -4   6   1   79.29    3.10
   4  -6   1   78.59    3.80
  -4   6  -1   73.99    3.30
  -4   6  -1   77.69    3.00
   4  -6  -1   73.19    3.60
   4   6   1   73.49    3.30
   4  -6  -1   74.49    3.90
   4  -6  -1   76.29    3.70
   4  -6  -1   76.49    4.40
   4  -6  -1   74.59    5.00
  -4   6  -1   78.19    4.30
   4  -6  -1   76.89    3.90
   4   6   1   75.39    2.80
   4  -6  -1   78.09    4.60
  -4   6  -1   77.89    2.80
   4   6   1   76.79    3.00
   4  -6  -1   80.09    4.40
  -4   6  -1   80.19    3.00
   4   6   1   75.59    3.50
  -4   6  -1   81.59    3.00
  -4   6  -1   78.89    3.10
   4  -6  -1   82.19    4.00
  -5   6   1   46.50    2.10
   5   6  -1   46.60    4.50
   5   6  -1   45.20    2.10
   5  -6   1   42.60    2.60
   5  -6   1   49.00    4.40
   5  -6   1   47.80    3.10
   5   6  -1   47.30    2.80
   5  -6   1   49.20    3.70
   5   6  -1   45.00    2.70
   5  -6   1   41.20    3.10
   5   6  -1   49.40    1.90
   5  -6   1   42.30    2.30
   5  -6   1   46.60    2.20
  -5   6   1   47.30    3.30
  -5   6   1   46.40    2.00
   5   6  -1   46.20    1.90
  -5   6   1   45.20    2.30
   5   6  -1   47.20    2.10
   5  -6   1   50.29    3.60
   5  -6   1   45.60    2.90
   5  -6   1   46.40    3.70
   5   6  -1   44.20    1.80
   5   6  -1   45.00    1.80
  -5   6   1   45.20    1.90
   5  -6   1   48.20    3.70
  -5   6   1   46.10    2.00
   5   6  -1   47.30    2.70
  -5   6   1   44.90    2.00
  -5   6  -1   46.40    2.10
   5  -6  -1   48.40    4.40
   5  -6  -1   50.69    4.70
  -5   6  -1   49.70    2.00
   5   6   1   45.20    2.80
   5   6   1   44.70    1.80
   5   6   1   44.50    1.90
   5   6   1   46.70    2.60
  -5   6  -1   46.20    2.10
   5   6   1   45.10    2.70
   5   6   1   45.70    1.80
  -5   6  -1   43.40    5.00
  -5   6  -1   49.50    2.10
   5   6   1   47.80    2.10
  -5   6  -1   48.90    1.90
   5  -6  -1   45.20    3.70
   5  -6  -1   49.50    3.40
   5  -6  -1   49.80    3.40
   5   6   1   45.80    4.40
   5  -6  -1   44.50    3.00
   5   6   1   46.20    2.80
   5  -6  -1   45.30    3.50
   5  -6  -1   51.19    3.00
   6  -6   1  174.08    8.80
   6  -6   1  181.88    6.20
   6  -6   1  176.68    6.60
  -6   6   1  181.18    6.30
   6   6  -1  185.98    6.40
   6   6  -1  185.48    6.40
   6  -6   1  181.88    9.50
   6   6  -1  187.48    7.20
  -6   6   1  188.68    6.80
   6   6  -1  183.88    9.50
   6  -6   1  177.48    8.70
   6   6  -1  185.28    7.10
   6  -6   1  180.68    6.30
   6  -6   1  181.08    7.90
   6  -6   1  162.58    6.90
  -6   6   1  184.48    6.40
   6   6  -1  173.88    7.10
   6   6  -1  184.58    7.20
   6  -6   1  165.18    8.10
   6  -6   1  184.98    7.70
   6  -6   1  181.78    7.50
  -6   6   1  187.38    6.20
  -6   6   1  179.58    6.70
   6  -6   1  175.38    6.60
   6  -6  -1  180.48    6.40
   6  -6  -1  169.38    6.60
   6  -6  -1  176.68    9.40
   6   6   1  182.08    9.20
  -6   6  -1  184.28    6.70
   6  -6  -1  177.78    7.60
   6  -6  -1  174.18    6.60
  -6   6  -1  184.08    6.20
   6  -6  -1  185.68    7.60
  -6   6  -1  187.48    6.50
   6   6   1  192.68    6.80
   6  -6  -1  180.38    6.30
   6   6   1  186.48    7.20
  -6   6  -1  185.28    6.80
  -6   6  -1  172.78    8.00
   6   6   1  179.38    6.40
   6   6   1  183.78    7.10
  -6   6  -1  185.08    6.30
   6  -6  -1  179.68    7.90
   6  -6  -1  185.78    8.50
   6  -6  -1  180.18    8.40
   6   6   1  182.68    7.10
  -7   6   1   23.60    1.40
   7   6  -1   22.40    2.10
   7  -6   1   20.60    3.20
  -7   6   1   24.50    2.50
   7  -6   1   19.60    2.50
   7  -6   1   23.30    1.30
   7   6  -1   23.60    1.60
   7  -6   1   21.20    2.00
   7  -6   1   23.90    1.60
   7  -6   1   24.90    1.40
   7  -6   1   23.40    1.80
   7   6  -1   22.00    2.00
   7   6  -1   22.90    3.80
   7  -6   1   23.40    1.80
   7   6  -1   23.30    2.20
   7  -6   1   19.10    2.60
   7  -6   1   20.70    1.20
   7   6  -1   22.20    1.20
   7  -6   1   22.60    2.80
   7   6  -1   25.50    3.50
   7   6  -1   23.30    2.10
   7  -6   1   18.20    2.50
  -7   6   1   22.10    1.20
   7  -6  -1   23.90    1.70
   7  -6  -1   25.40    3.40
   7  -6  -1   21.70    2.40
   7  -6  -1   19.60    2.50
   7  -6  -1   18.80    2.50
   7  -6  -1   22.20    1.40
   7  -6  -1   22.00    1.60
  -7   6  -1   22.70    1.40
  -7   6  -1   24.80    2.50
   7  -6  -1   22.20    1.20
   7   6   1   23.20    1.20
  -7   6  -1   24.80    1.20
   7   6   1   23.80    3.80
   7  -6  -1   22.50    1.40
   7   6   1   23.60    2.10
   7  -6  -1   27.80    2.90
   7  -6  -1   18.80    1.90
   7   6   1   24.70    1.50
   7  -6  -1   21.40    2.40
   7  -6  -1   21.80    1.40
   8   6  -1   99.49    6.30
   8  -6   1  100.99    5.80
   8  -6   1   93.99    3.50
   8  -6   1   93.59    3.40
  -8   6   1   94.49    3.60
   8  -6   1  102.89    7.10
   8  -6   1   94.89    3.40
   8  -6   1   79.99    4.20
   8  -6   1   93.89    3.60
   8  -6   1   95.99    5.50
   8   6  -1   91.79    3.30
   8  -6   1   89.69    4.60
  -8   6   1   94.39    4.00
   8  -6   1   92.19    3.70
   8  -6   1   91.89    3.90
   8   6  -1   96.99    4.30
   8  -6   1   99.69    5.20
   8   6  -1  100.49    5.00
   8  -6   1   82.89    4.90
   8  -6  -1   90.19    3.60
  -8   6  -1   93.99    3.70
  -8   6  -1   95.69    3.90
   8  -6  -1   95.19    3.60
   8  -6  -1   93.69    3.90
   8  -6  -1  101.19    5.90
   8   6   1   99.79    6.10
   8  -6  -1   93.29    5.10
   8  -6  -1   93.49    3.50
   8   6   1   96.39    4.30
  -8   6  -1   92.89    4.00
   8   6   1   93.79    3.40
   8  -6  -1   95.39    3.50
   8  -6  -1  104.09    5.50
   8  -6  -1  102.69    4.70
   8  -6  -1   94.49    3.80
   9  -6   1   18.90    1.30
   9   6  -1   21.60    3.10
  -9   6   1   18.80    1.00
   9  -6   1   17.40    1.60
   9  -6   1   22.20    2.40
   9  -6   1   16.00    2.20
   9   6  -1   20.80    1.70
   9  -6   1   14.70    1.80
   9  -6   1   16.70    2.10
   9  -6   1   20.10    1.40
   9  -6   1   17.30    2.00
   9  -6   1   15.60    1.80
   9  -6   1   19.30    1.10
   9  -6  -1   19.50    1.60
   9  -6  -1   13.30    1.90
   9   6   1   19.30    1.60
  -9   6  -1   17.90    1.00
   9  -6  -1   19.20    2.00
   9  -6  -1   17.90    1.30
  -9   6  -1   17.50    1.00
   9  -6  -1   18.60    1.10
   9  -6  -1   16.70    2.20
   9  -6  -1   16.50    1.10
   9  -6  -1   22.30    2.80
   9  -6  -1   13.30    2.00
   9   6   1   23.30    4.70
  10  -6   1   64.99    3.30
  10  -6   1   57.29    2.80
  10  -6   1   50.19    3.70
  10   6  -1   63.29    4.00
  10  -6   1   54.19    3.10
  10  -6   1   52.39    2.30
  10  -6   1   53.29    2.20
  10  -6   1   57.39    2.80
 -10   6   1   60.69    2.10
  10  -6   1   56.79    2.20
  10  -6   1   61.79    3.00
  10  -6   1   62.09    2.50
  10  -6  -1   49.99    2.40
  10  -6  -1   54.59    2.20
  10  -6  -1   61.09    2.30
 -10   6  -1   60.59    2.10
  10  -6  -1   50.09    2.40
  10   6   1   64.99    3.10
  10  -6  -1   59.09    2.30
  10  -6  -1   55.99    3.40
  10  -6  -1   56.49    3.60
  10  -6  -1   60.79    2.60
   0  -7   1 2152.78   69.79
   0  -7  -1 2192.88   70.39
   0  -7   1 2137.19   69.99
   0   7  -1 2165.18   68.99
   0  -7   1 1991.90   70.09
   0   7  -1 2187.88   70.09
   0  -7  -1 2229.08   69.79
   0  -7   1 2183.28   69.99
   0   7   1 2043.20   69.29
   0  -7  -1 2151.78   69.79
   0  -7   1 2180.38   69.69
   0   7   1 2157.18   69.99
   0   7  -1 2200.88   69.09
   0  -7  -1 2104.99   71.99
   0   7  -1 2181.88   68.99
   0  -7  -1 2079.59   69.49
   0   7   1 2155.48   68.99
   0  -7   1 2221.08   69.79
   0  -7  -1 2192.78   69.49
   0   7   1 2139.89   69.09
   0  -7  -1 2131.69   69.59
   0  -7   1 2229.18   70.39
   0  -7  -1 2167.18   70.09
   1  -7   1  162.68    6.60
  -1  -7  -1  167.68    6.50
  -1   7   1  170.38    5.80
   1  -7   1  173.58    6.50
  -1   7   1  165.98    6.70
  -1   7   1  163.58    5.60
   1  -7   1  169.98    8.40
   1   7  -1  162.18    5.70
   1  -7   1  180.38    7.20
   1  -7   1  158.98    6.60
  -1  -7  -1  160.98    6.10
   1  -7   1  176.88    6.50
   1  -7   1  179.38    6.30
  -1  -7  -1  155.28    8.60
  -1   7   1  151.38    5.90
  -1   7   1  168.68    5.70
  -1  -7  -1  169.98    6.90
   1   7  -1  160.68    6.10
  -1   7   1  155.98    5.60
   1  -7   1  180.98    7.00
  -1   7   1  165.88    5.70
  -1  -7   1  168.68    6.50
   1  -7  -1  157.48    8.50
  -1   7  -1  165.08    5.50
   1  -7  -1  167.18    6.50
  -1   7  -1  173.18    5.90
  -1  -7   1  164.98    8.60
   1  -7  -1  158.88    6.50
  -1   7  -1  173.38    5.70
   1  -7  -1  159.78    6.20
   1  -7  -1  173.48    6.50
  -1   7  -1  178.38    5.80
   1   7   1  165.18    5.70
   1   7   1  170.58    6.60
   1   7   1  170.18    6.40
  -1   7  -1  169.58    6.70
  -1  -7   1  162.68    6.80
  -1  -7   1  162.08    6.80
   1  -7  -1  163.18    7.30
   1  -7  -1  171.18    6.40
   1  -7  -1  169.78    6.30
  -1  -7   1  161.58    6.60
   1  -7  -1  160.08    6.80
  -1   7  -1  168.08    5.80
   2  -7   1  303.77   11.20
  -2   7   1  308.37   11.30
   2  -7   1  316.97   12.10
  -2   7   1  309.97   10.20
  -2  -7  -1  295.87   10.60
  -2   7   1  306.57   10.20
  -2   7   1  315.57   10.30
  -2  -7  -1  297.57   10.90
   2  -7   1  312.77   10.70
   2   7  -1  306.37   10.20
  -2  -7  -1  261.97   12.90
   2  -7   1  298.57   13.00
   2  -7   1  304.87   10.70
  -2   7   1  306.57   10.10
   2  -7   1  316.17   11.60
  -2   7   1  320.27   10.10
  -2   7   1  313.77   10.20
   2  -7   1  305.47   11.30
   2  -7   1  305.87   11.10
  -2   7  -1  306.67   10.00
   2  -7  -1  304.87   10.90
  -2  -7   1  302.47   11.20
  -2   7  -1  302.97    9.90
  -2   7  -1  284.57    9.90
   2   7   1  312.37   11.00
  -2  -7   1  295.37   10.50
   2  -7  -1  308.77   11.10
   2  -7  -1  301.17   10.70
  -2  -7   1  293.37   10.80
   2  -7  -1  303.77   11.00
  -2   7  -1  307.37   10.10
   2  -7  -1  302.17   11.00
  -2   7  -1  310.27   11.30
   2  -7  -1  319.67   11.60
   2  -7  -1  310.57   10.60
  -2   7  -1  305.17   10.10
  -2   7  -1  315.37   10.20
  -2  -7   1  250.87   12.60
  -2   7  -1  316.17   10.30
   2  -7  -1  311.67   12.10
   2  -7  -1  291.87   13.00
   2  -7  -1  299.07   10.60
   3  -7   1   39.20    3.50
   3   7  -1   35.80    1.50
   3   7  -1   35.70    1.70
  -3   7   1   40.00    2.70
   3  -7   1   35.50    2.30
   3   7  -1   35.00    1.50
  -3  -7  -1   33.60    2.70
   3  -7   1   38.50    2.30
   3   7  -1   35.50    2.20
   3   7  -1   35.00    3.60
  -3   7   1   39.10    1.60
   3   7  -1   35.90    1.50
  -3   7   1   36.50    1.60
   3  -7   1   35.30    4.50
   3   7  -1   35.40    1.50
   3  -7   1   37.90    3.40
  -3   7   1   38.60    1.70
   3  -7   1   38.40    2.70
   3   7  -1   35.10    1.50
   3   7  -1   33.20    1.60
   3   7  -1   35.30    1.70
  -3   7   1   36.90    1.40
   3  -7   1   38.60    2.60
   3   7  -1   34.40    1.50
  -3   7   1   39.10    1.50
   3   7  -1   36.00    2.20
   3  -7   1   37.40    2.40
   3  -7   1   38.60    3.00
  -3   7   1   38.40    1.80
  -3   7   1   39.50    1.70
   3   7  -1   35.60    1.50
   3   7  -1   34.60    1.70
   3  -7   1   37.50    2.80
   3  -7   1   38.30    2.90
   3   7   1   34.70    2.20
  -3   7  -1   38.00    1.50
  -3   7  -1   38.30    1.60
  -3  -7   1   35.70    2.10
   3   7   1   35.80    1.70
   3  -7  -1   36.90    2.50
  -3   7  -1   37.70    2.80
  -3  -7   1   31.00    2.40
   3   7   1   33.50    1.50
   3   7   1   36.60    1.50
  -3  -7   1   40.20    3.80
   3  -7  -1   41.60    3.20
  -3   7  -1   34.90    1.50
   3  -7  -1   37.40    5.10
   3  -7  -1   41.40    2.70
   3  -7  -1   38.20    3.00
  -3   7  -1   39.30    1.80
   3   7   1   35.50    1.60
   3   7   1   36.40    1.50
  -3   7  -1   35.00    1.40
   3   7   1   35.20    1.50
   3   7   1   33.90    1.50
   3  -7  -1   35.90    2.60
   3   7   1   37.60    2.20
   3  -7  -1   40.30    3.20
  -3   7  -1   37.70    1.70
   3  -7  -1   40.70    2.40
   3   7   1   34.90    1.50
   3   7   1   37.50    1.50
   3  -7  -1   37.10    3.50
   3   7   1   34.50    1.50
   3  -7  -1   35.20    2.90
   3  -7  -1   41.20    2.50
  -3   7  -1   37.60    1.70
   4   7  -1  235.18    7.90
   4   7  -1  247.88    8.60
   4  -7   1  240.98   10.00
   4  -7   1  239.98   10.20
   4   7  -1  235.38    7.90
  -4   7   1  247.08    8.20
  -4   7   1  242.08    8.20
   4   7  -1  227.88    8.10
   4  -7   1  245.88    9.10
   4   7  -1  236.78    8.80
   4   7  -1  235.18    8.10
   4   7  -1  236.68    7.90
   4   7  -1  234.68    8.00
  -4   7   1  243.88    8.30
   4  -7   1  242.18    9.90
   4  -7   1  250.67    9.20
   4   7  -1  233.98    7.90
   4   7  -1  236.48    7.90
   4  -7   1  240.98   10.80
  -4   7   1  229.18    8.00
   4   7  -1  240.58    7.90
   4  -7   1  242.68    9.90
   4  -7   1  244.88    9.80
  -4   7   1  245.28   10.70
   4  -7   1  235.88    9.10
   4   7  -1  239.18    8.80
   4   7  -1  233.68   10.60
  -4   7   1  238.08    8.10
   4  -7  -1  237.28   10.00
  -4   7  -1  246.38    8.10
  -4   7  -1  224.78    8.90
   4  -7  -1  231.68    9.00
  -4   7  -1  241.58    8.20
   4   7   1  229.88    7.80
   4  -7  -1  235.38    9.40
  -4   7  -1  238.38    8.00
   4   7   1  232.28    7.80
   4  -7  -1  238.08    9.40
   4  -7  -1  242.48   10.20
   4  -7  -1  236.38    9.00
   4   7   1  235.58   10.50
   4  -7  -1  241.88    8.90
   4   7   1  234.08    7.80
   4  -7  -1  231.38    9.90
   4   7   1  237.18    7.80
  -4   7  -1  240.38    8.20
  -4   7  -1  236.18    7.80
   4   7   1  233.18    7.80
   4   7   1  222.28    8.20
   4   7   1  230.08    7.90
   4   7   1  239.88    8.60
   4   7   1  230.58    8.00
   4   7   1  232.88    7.80
   4  -7  -1  233.08   10.80
   4   7   1  233.08    7.80
   4   7   1  234.78    8.60
  -4   7  -1  235.68    8.10
  -5   7   1  114.89    4.50
   5   7  -1  113.99    4.90
   5  -7   1  121.49    5.50
   5   7  -1  111.79    3.90
   5   7  -1  114.89    4.60
   5   7  -1  113.69    4.90
   5   7  -1  112.69    4.20
   5   7  -1  108.09    3.90
   5   7  -1  114.79    4.10
  -5   7   1  113.49    4.30
   5  -7   1  120.99    6.30
   5  -7   1  113.29    7.10
   5  -7   1  116.69    6.30
   5   7  -1  109.29    4.00
   5   7  -1  111.99    4.00
   5  -7   1   94.49    5.70
  -5   7   1  114.99    4.20
  -5   7   1  111.39    4.20
   5  -7   1  108.59    6.20
   5   7  -1  111.29    3.90
   5   7  -1  112.29    4.90
   5  -7   1  115.69    5.30
  -5   7   1  116.99    4.30
   5   7  -1  109.99    6.80
  -5   7   1  115.19    4.00
   5  -7   1  108.79    4.40
   5  -7   1  114.99    5.90
  -5   7   1  114.19    5.70
   5   7   1  114.99    5.00
   5   7   1  117.09    4.00
   5  -7  -1  114.49    7.10
   5   7   1  114.89    4.10
   5  -7  -1  118.49    6.00
   5  -7  -1  117.89    6.40
  -5   7  -1  115.29    4.20
   5  -7  -1  109.49    6.00
   5   7   1  114.89    4.00
  -5   7  -1  111.09    4.40
   5   7   1  115.79    4.00
   5  -7  -1  118.19    5.50
   5   7   1  117.99    5.00
  -5   7  -1  117.89    4.40
   5  -7  -1  111.19    6.90
   5  -7  -1  116.19    5.40
  -5   7  -1  113.59    4.10
  -5   7  -1  115.89    4.40
   5  -7  -1  112.89    6.00
  -5   7  -1  112.29    5.90
   5   7   1  109.19    4.50
   5   7   1  118.49    4.10
   5   7   1  117.19    4.30
   5   7   1  115.09    6.90
   5   7   1  118.89    4.20
  -6   7   1  119.89    4.30
   6   7  -1  118.19    5.00
   6  -7   1  118.49    7.80
   6   7  -1  125.39    5.30
   6   7  -1  128.49    4.30
   6  -7   1  118.59    5.80
   6  -7   1  121.09    6.80
   6  -7   1  115.29    5.80
   6  -7   1  119.99    5.80
   6   7  -1  124.69    4.20
  -6   7   1  121.39    4.50
   6  -7   1  124.29    7.00
   6   7  -1  128.89    4.60
   6  -7   1  126.69    7.30
   6  -7   1  104.29    6.20
   6   7  -1  124.39    4.50
   6  -7   1  112.59    4.60
  -6   7   1  119.89    4.80
  -6   7   1  122.49    4.50
   6  -7   1  118.89    6.10
   6  -7   1  120.69    4.50
   6   7  -1  124.99    6.00
  -6   7   1  119.99    4.50
   6   7  -1  124.09    5.30
   6   7  -1  128.39    7.50
  -6   7  -1  120.49    4.50
   6  -7  -1  118.99    6.80
   6   7   1  125.99    4.30
  -6   7  -1  116.69    4.60
  -6   7  -1  121.09    4.60
   6  -7  -1  117.29    5.80
  -6   7  -1  110.59    6.10
   6   7   1  126.79    5.90
  -6   7  -1  117.99    4.90
   6   7   1  127.89    4.50
   6  -7  -1  126.79    6.80
   6  -7  -1  114.29    7.50
   6   7   1  125.79    4.30
   6   7   1  129.59    7.40
   6  -7  -1  119.19    4.70
  -6   7  -1  127.19    4.40
   6  -7  -1  119.69    5.70
   6  -7  -1  122.49    6.20
   6   7   1  128.19    5.30
   6  -7  -1  124.29    6.90
   6   7   1  127.39    5.40
  -7   7   1    4.50    0.60
   7  -7   1    3.60    0.60
   7  -7   1    6.20    1.80
   7   7  -1    3.80    0.80
   7  -7   1    4.50    1.00
   7   7  -1    3.80    0.60
   7  -7   1    2.90    1.50
   7   7  -1    4.30    1.30
   7   7  -1    3.70    2.20
   7  -7   1    3.10    0.70
  -7   7   1    4.10    0.90
   7  -7   1    6.00    1.80
  -7   7   1    3.20    0.60
   7  -7   1    3.40    1.20
   7   7  -1    5.20    1.20
   7  -7   1    1.80    1.50
   7  -7   1    5.40    1.70
   7  -7   1    1.70    2.50
   7   7  -1    3.70    1.20
   7  -7  -1    3.80    0.90
  -7   7  -1    4.10    0.70
   7   7   1    4.20    1.10
   7   7   1    5.40    2.40
   7   7   1    6.00    0.90
   7  -7  -1    2.80    1.40
   7  -7  -1    1.30    1.30
   7  -7  -1    3.40    0.70
  -7   7  -1    4.50    0.60
   7  -7  -1    3.40    0.90
   7  -7  -1    4.00    1.10
   7  -7  -1    4.90    2.40
  -7   7  -1    3.40    0.80
   7   7   1    4.20    0.60
   7  -7  -1    3.70    1.60
   7  -7  -1    3.00    1.60
   7  -7  -1    3.80    1.70
  -8   7   1    9.40    1.20
   8  -7   1    9.50    1.10
   8  -7   1   11.00    2.30
  -8   7   1   12.10    1.30
   8  -7   1   12.10    1.20
   8  -7   1    9.50    1.90
   8   7  -1   12.10    3.20
   8  -7   1   11.80    1.30
   8  -7   1    7.10    1.70
   8  -7   1   12.90    2.10
   8   7  -1   12.20    0.90
   8   7  -1   12.60    1.60
  -8   7   1   12.90    0.80
   8  -7   1   10.00    1.80
   8  -7   1   11.40    1.00
   8  -7   1   12.00    2.60
   8  -7  -1   12.60    2.10
   8  -7  -1   10.40    1.80
   8  -7  -1   11.10    0.90
  -8   7  -1   11.40    1.30
   8  -7  -1   11.60    2.10
   8   7   1   14.30    3.10
   8   7   1   13.60    1.60
   8   7   1   13.00    0.90
   8  -7  -1   10.00    2.30
  -8   7  -1   12.70    0.80
   8  -7  -1   10.10    1.10
  -8   7  -1   12.60    0.90
   8  -7  -1   12.00    1.20
   8  -7  -1   10.30    1.80
   8  -7  -1   17.60    4.70
  -8   7  -1   10.20    1.20
   8  -7  -1   11.00    1.30
  -9   7   1   40.10    1.90
   9  -7   1   41.30    3.10
   9  -7   1   42.00    3.00
   9  -7   1   42.60    3.40
   9  -7   1   44.70    2.30
   9  -7   1   47.70    2.90
   9  -7   1   42.70    3.30
   9  -7   1   37.90    2.80
   9  -7   1   49.20    2.90
  -9   7   1   44.90    1.70
   9   7  -1   46.40    2.30
   9  -7   1   38.70    1.80
   9   7  -1   47.70    3.80
   9  -7   1   43.40    1.80
   9  -7   1   36.90    2.10
   9  -7  -1   41.00    3.20
   9  -7  -1   37.20    1.70
   9  -7  -1   37.60    2.70
   9  -7  -1   43.00    3.00
   9  -7  -1   42.60    2.80
   9  -7  -1   38.30    3.20
   9  -7  -1   44.00    1.80
   9  -7  -1   44.90    2.20
   9  -7  -1   43.60    4.20
   9  -7  -1   36.30    1.90
   9   7   1   46.50    2.20
   9  -7  -1   44.20    3.00
  -9   7  -1   43.10    1.60
  10  -7   1   13.50    1.10
  10  -7   1   11.60    1.20
  10  -7   1   11.70    1.30
  10   7  -1   16.80    2.00
 -10   7   1   12.60    0.80
  10   7  -1   13.50    1.10
  10  -7  -1   12.60    1.30
 -10   7  -1   12.10    0.80
  10  -7  -1   11.70    0.70
  10  -7  -1   12.90    1.20
  10  -7  -1    9.40    1.40
  10   7   1   12.50    1.00
   0   8  -1    6.10    0.60
   0   8  -1    7.10    0.80
   0   8   1    7.50    1.10
   0  -8  -1    7.90    1.20
   0   8  -1    6.90    0.60
   0   8  -1    7.20    1.20
   0   8  -1    7.80    0.70
   0  -8  -1    6.50    1.30
   0  -8   1    8.40    1.90
   0   8  -1    7.50    0.90
   0  -8  -1    7.00    1.30
   0   8   1    8.40    0.70
   0   8   1    7.00    0.70
   0   8   1    5.50    0.60
   0  -8  -1    7.00    3.40
   0   8   1    8.30    0.70
   0  -8   1    6.90    1.60
   0   8   1    7.20    1.30
   0   8   1    6.90    0.80
   0   8   1    7.30    0.70
   0   8   1    7.40    0.90
   0   8   1    6.60    0.80
   0   8   1    7.70    0.70
   0  -8   1    7.30    1.70
   0   8  -1    6.10    0.60
   0  -8   1    6.40    1.40
   0  -8   1    8.00    3.30
   0   8   1    6.60    0.60
   0  -8   1    7.70    1.20
   0   8  -1    6.00    0.60
   0   8  -1    7.50    0.80
   0   8   1    6.20    0.60
   0   8  -1    6.80    0.60
   0  -8  -1    5.80    1.60
   0   8  -1    5.90    0.60
   0  -8  -1    8.70    1.90
   1  -8   1   43.50    3.20
   1   8  -1   42.60    2.60
   1   8  -1   43.80    2.30
  -1   8   1   46.40    1.70
  -1   8   1   43.60    1.70
  -1   8   1   44.30    2.00
  -1   8   1   41.60    1.70
   1   8  -1   42.50    1.70
  -1   8   1   42.70    2.20
   1   8  -1   43.90    1.70
   1  -8   1   43.80    3.10
   1  -8   1   47.30    3.10
   1   8  -1   42.90    1.70
  -1   8   1   42.00    2.80
   1  -8   1   40.90    2.70
   1   8  -1   41.70    1.70
   1   8  -1   45.20    1.70
  -1  -8  -1   43.80    3.10
   1   8  -1   44.90    1.90
  -1   8   1   44.20    1.80
  -1  -8  -1   33.90    5.60
   1  -8   1   45.10    3.60
  -1  -8  -1   41.70    2.40
   1   8  -1   44.00    1.70
   1  -8   1   43.60    2.80
  -1   8   1   43.00    1.70
   1   8  -1   43.40    1.80
   1   8  -1   42.30    1.90
   1  -8   1   42.50    2.50
   1   8  -1   46.00    2.00
   1  -8   1   43.90    3.10
   1   8  -1   43.40    1.70
   1  -8   1   40.50    5.50
  -1  -8  -1   39.80    2.80
  -1   8   1   40.40    1.80
   1   8  -1   42.90    1.70
  -1   8   1   43.50    1.90
  -1   8   1   46.00    1.70
  -1   8  -1   42.00    1.80
  -1   8  -1   42.80    1.70
   1  -8  -1   45.30    3.30
   1   8   1   41.40    1.70
  -1  -8   1   46.10    3.30
  -1  -8   1   41.70    2.40
   1  -8  -1   42.40    2.80
  -1   8  -1   39.70    1.80
   1  -8  -1   47.50    3.80
   1  -8  -1   49.30    3.30
   1   8   1   43.10    1.70
   1   8   1   39.90    1.70
   1   8   1   42.80    2.30
   1   8   1   42.20    1.70
   1   8   1   44.60    1.70
  -1  -8   1   37.70    5.40
   1   8   1   45.00    1.90
   1  -8  -1   47.40    5.90
   1   8   1   42.70    1.90
   1   8   1   43.40    1.80
  -1   8  -1   42.40    1.70
  -1   8  -1   41.40    1.70
   1   8   1   43.00    1.70
   1   8   1   44.20    1.70
   1  -8  -1   45.00    2.80
  -1   8  -1   42.50    2.20
   1  -8  -1   44.60    2.90
  -1   8  -1   40.40    2.80
   1  -8  -1   42.70    2.70
   1   8   1   44.40    2.70
  -1   8  -1   45.20    2.00
   1   8   1   42.40    1.70
  -1  -8   1   42.00    3.00
  -1   8  -1   41.00    1.90
   1  -8  -1   45.40    2.50
  -1   8  -1   44.60    1.70
   2  -8   1   68.19    3.70
  -2   8   1   64.89    2.60
   2  -8   1   61.79    6.40
   2   8  -1   64.19    3.00
  -2   8   1   62.19    2.90
  -2   8   1   63.79    3.70
  -2   8   1   65.49    2.70
   2  -8   1   66.29    3.30
   2   8  -1   63.99    2.40
   2  -8   1   67.09    4.00
  -2   8   1   66.79    2.60
  -2  -8  -1   64.69    3.80
   2  -8   1   71.79    4.30
  -2   8   1   66.99    2.40
   2   8  -1   65.29    2.60
  -2  -8  -1   53.09    6.50
   2  -8   1   67.49    3.90
   2  -8   1   66.99    3.40
  -2   8   1   67.89    2.50
   2   8  -1   65.29    2.40
   2   8  -1   66.89    2.40
   2  -8   1   68.89    4.70
   2   8  -1   63.69    2.40
   2   8  -1   67.49    2.70
  -2   8   1   66.29    2.40
   2   8  -1   64.59    2.80
   2   8  -1   67.59    2.50
  -2  -8  -1   62.79    3.20
   2   8  -1   67.69    2.40
   2   8  -1   67.19    2.40
   2   8  -1   64.39    2.40
   2  -8   1   67.29    3.90
   2  -8  -1   67.69    4.20
   2   8   1   64.89    2.60
   2  -8  -1   68.49    3.70
  -2   8  -1   63.59    3.60
   2  -8  -1   65.69    3.40
   2   8   1   65.19    2.40
   2  -8  -1   58.29    6.50
  -2  -8   1   63.89    3.80
  -2   8  -1   66.99    2.60
   2   8   1   64.69    2.40
   2  -8  -1   63.99    4.00
  -2   8  -1   64.79    2.50
   2   8   1   66.49    3.20
   2  -8  -1   64.59    3.40
  -2  -8   1   52.09    6.30
   2   8   1   64.29    2.40
   2  -8  -1   68.19    3.70
  -2   8  -1   64.59    2.70
   2  -8  -1   66.49    4.80
  -2   8  -1   66.69    2.40
  -2   8  -1   67.59    3.00
  -2  -8   1   61.59    3.10
   2  -8  -1   66.79    3.70
   2   8   1   65.49    2.40
   2   8   1   65.89    2.40
   2   8   1   66.59    2.40
  -2   8  -1   65.89    2.40
   2   8   1   64.39    2.40
  -2   8  -1   65.99    2.60
   2   8   1   65.69    2.60
  -2   8  -1   63.49    2.90
   2   8   1   65.59    2.40
   2  -8  -1   67.19    3.50
  -3   8   1   48.70    2.10
   3  -8   1   47.00    3.00
   3   8  -1   47.90    2.10
  -3   8   1   49.30    2.10
   3   8  -1   48.00    1.90
  -3   8   1   48.00    2.00
   3   8  -1   47.40    1.90
   3   8  -1   48.70    2.70
   3  -8   1   48.60    4.30
  -3   8   1   47.20    2.20
   3   8  -1   47.10    2.00
   3   8  -1   47.20    2.10
   3  -8   1   48.20    2.80
   3  -8   1   49.00    3.70
   3  -8   1   51.79    3.80
   3   8  -1   49.60    2.00
   3  -8   1   48.80    3.10
   3  -8   1   51.39    3.00
   3   8  -1   48.40    1.90
  -3   8   1   47.00    1.90
  -3   8   1   48.50    2.30
  -3   8   1   46.70    3.20
   3   8  -1   46.90    2.70
  -3   8   1   47.70    1.90
   3   8  -1   47.40    1.90
   3   8  -1   47.40    1.90
  -3   8   1   48.50    2.20
   3  -8   1   47.10    3.50
   3  -8   1   48.50    3.60
   3   8  -1   49.80    4.10
   3   8  -1   47.40    1.90
   3   8   1   48.20    2.10
  -3   8  -1   49.00    2.10
   3   8   1   47.30    2.00
  -3   8  -1   47.00    1.80
   3  -8  -1   49.40    3.90
   3   8   1   49.10    1.90
   3  -8  -1   51.99    3.80
   3  -8  -1   48.30    3.40
   3  -8  -1   50.19    2.90
   3  -8  -1   49.80    3.90
   3  -8  -1   44.30    4.30
   3   8   1   48.80    2.00
   3   8   1   49.20    2.70
  -3   8  -1   45.70    3.20
  -3   8  -1   48.90    1.90
   3  -8  -1   47.50    3.00
   3   8   1   50.69    1.90
  -3  -8   1   51.09    4.20
   3   8   1   49.20    2.10
  -3   8  -1   49.00    1.90
  -3   8  -1   51.69    2.20
  -3   8  -1   48.20    2.20
   3   8   1   51.19    2.00
  -3  -8   1   41.70    3.30
   3  -8  -1   48.70    3.00
  -3   8  -1   48.90    2.30
   3   8   1   49.60    4.10
   3   8   1   51.59    1.90
   3   8   1   47.20    2.70
   3   8   1   46.90    1.90
   3   8   1   50.99    1.90
  -3   8  -1   47.50    2.10
   3  -8  -1   48.30    3.30
   3  -8  -1   46.80    3.20
  -4   8   1  136.19    5.30
   4   8  -1  130.79    4.50
   4  -8   1  134.19    6.90
  -4   8   1  129.39    4.80
   4   8  -1  132.39    4.50
   4   8  -1  132.59    4.50
   4  -8   1  125.79    6.70
   4   8  -1  131.19    5.40
   4   8  -1  125.39    4.60
   4  -8   1  131.19    5.90
   4   8  -1  131.99    4.50
  -4   8   1  125.09    5.00
  -4   8   1  125.99    4.70
   4   8  -1  133.49    4.50
   4   8  -1  130.99    4.50
   4   8  -1  127.99    4.70
  -4   8   1  126.39    4.40
   4  -8   1  129.49    5.80
   4   8  -1  127.79    4.50
   4   8  -1  127.59    5.40
  -4   8   1  125.79    6.20
   4   8  -1  134.29    7.40
   4  -8   1  127.69    6.70
   4  -8   1  132.69    6.80
  -4   8   1  127.59    4.50
   4  -8   1  126.49    5.80
  -4   8   1  133.19    5.20
   4  -8   1  126.59    7.60
  -4   8   1  127.99    4.90
   4  -8   1  130.19    6.60
   4   8  -1  132.69    4.50
  -4   8  -1  127.49    6.30
   4   8   1  131.69    4.50
   4   8   1  132.09    4.50
  -4   8  -1  124.09    4.40
   4   8   1  130.49    4.50
   4  -8  -1  132.99    6.50
  -4   8  -1  125.59    5.20
   4   8   1  130.39    4.50
   4  -8  -1  128.99    6.10
   4  -8  -1  127.39    5.70
   4   8   1  133.39    4.50
   4   8   1  131.19    5.40
  -4   8  -1  130.19    4.80
   4   8   1  131.59    4.50
   4  -8  -1  127.39    5.90
   4   8   1  129.99    4.50
   4  -8  -1  128.79    6.40
  -4   8  -1  138.99    5.40
   4   8   1  128.69    5.40
   4   8   1  131.89    4.70
   4  -8  -1  128.59    7.00
  -4   8  -1  134.49    5.00
   4   8   1  128.19    4.70
  -4   8  -1  129.69    4.50
   4  -8  -1  129.09    7.70
  -4   8  -1  128.99    4.70
   4  -8  -1  131.69    7.00
   4   8   1  131.79    4.50
   4  -8  -1  133.39    6.70
   4   8   1  130.89    7.30
   5  -8   1   67.59    4.90
   5  -8   1   67.39    6.30
   5  -8   1   67.89    4.10
   5   8  -1   71.49    2.60
   5   8  -1   70.39    2.70
   5   8  -1   71.09    5.60
  -5   8   1   67.39    2.80
  -5   8   1   71.09    2.80
   5  -8   1   68.79    5.20
   5   8  -1   68.89    3.50
   5   8  -1   68.59    3.60
   5   8  -1   71.49    2.60
   5   8  -1   70.89    2.80
   5   8  -1   69.39    2.60
   5   8  -1   68.09    2.60
  -5   8   1   65.79    3.10
  -5   8   1   67.39    2.60
   5   8  -1   70.59    2.70
  -5   8   1   75.89    5.40
  -5   8   1   67.19    2.50
  -5   8   1   71.29    2.90
   5  -8   1   69.89    4.10
  -5   8   1   66.89    3.00
   5  -8   1   68.59    4.70
   5  -8   1   65.29    5.80
   5   8  -1   69.49    2.90
   5  -8   1   61.49    5.10
   5   8   1   70.39    3.60
   5   8   1   71.29    2.90
   5   8   1   67.49    2.60
  -5   8  -1   70.39    2.50
  -5   8  -1   68.39    2.90
  -5   8  -1   77.79    5.20
  -5   8  -1   68.69    2.60
   5   8   1   68.09    2.60
   5   8   1   68.29    2.60
   5  -8  -1   60.09    5.90
   5   8   1   68.09    2.80
  -5   8  -1   67.69    3.00
   5  -8  -1   65.39    4.80
   5   8   1   68.89    5.50
   5  -8  -1   66.89    4.70
  -5   8  -1   67.59    3.20
   5   8   1   69.59    2.60
   5  -8  -1   68.59    4.90
   5   8   1   68.99    2.60
   5  -8  -1   69.49    4.00
   5  -8  -1   64.19    5.80
   5   8   1   65.39    2.60
  -5   8  -1   68.49    2.80
  -5   8  -1   69.19    2.80
   5   8   1   66.89    3.60
   5  -8  -1   69.79    6.50
   5  -8  -1   70.09    4.10
   6  -8   1    7.80    1.80
   6   8  -1    7.10    1.30
   6   8  -1    7.60    0.90
   6   8  -1    6.30    1.40
   6   8  -1    7.20    2.60
  -6   8   1    4.70    0.90
  -6   8   1    5.30    0.60
   6  -8   1    6.10    2.10
  -6   8   1    5.30    0.70
   6   8  -1    5.60    1.30
   6  -8   1    5.10    1.80
   6  -8   1    6.00    2.80
   6   8  -1    7.50    0.80
   6  -8   1    6.80    1.90
   6  -8   1    5.50    2.00
   6   8  -1    7.70    0.90
   6   8  -1    7.20    0.70
   6  -8   1    6.10    2.00
  -6   8   1    4.10    0.60
  -6   8   1    5.80    0.70
   6  -8   1    1.90    2.20
   6  -8   1    4.70    2.50
   6   8  -1    6.70    0.60
  -6   8   1    4.90    0.70
   6   8  -1    6.40    0.70
   6  -8   1    5.50    1.00
   6  -8   1    3.70    1.60
   6   8   1    7.00    1.40
  -6   8  -1    4.80    0.70
   6  -8  -1    4.80    2.50
   6  -8  -1    5.20    2.50
   6  -8  -1    4.60    1.70
   6   8   1    7.60    0.90
   6   8   1    6.10    2.40
  -6   8  -1    5.60    0.80
   6   8   1    6.00    1.30
   6  -8  -1    4.90    2.10
   6  -8  -1    4.50    1.60
  -6   8  -1    5.30    0.80
   6   8   1    5.90    0.60
   6  -8  -1    4.90    0.90
   6  -8  -1    6.10    2.00
  -6   8  -1    5.00    0.60
   6  -8  -1    3.90    1.80
  -6   8  -1    5.80    1.00
  -6   8  -1    5.50    0.70
   6   8   1    6.10    0.60
   6   8   1    5.80    0.70
   6  -8  -1    6.20    2.30
  -7   8   1  130.89    5.70
   7   8  -1  153.68    5.90
   7   8  -1  148.19    5.10
   7  -8   1  136.29    7.70
   7   8  -1  154.78    8.10
   7  -8   1  137.59    5.40
   7  -8   1  130.09    6.60
   7   8  -1  150.48    5.90
  -7   8   1  138.79    4.80
  -7   8   1  138.99    4.90
   7   8  -1  153.08    4.90
   7  -8   1  135.29    5.90
   7  -8   1  145.09    6.60
   7  -8   1  144.49    6.60
   7   8  -1  153.08    5.80
   7  -8   1  133.09    8.30
   7  -8   1  144.79    9.30
   7  -8   1  122.59    6.60
   7  -8   1  130.59    6.90
  -7   8   1  137.89    5.10
  -7   8  -1  144.89    4.90
   7  -8  -1  126.89    6.50
   7  -8  -1  143.99    6.70
   7   8   1  153.48    5.10
   7  -8  -1  123.59    7.50
  -7   8  -1  137.79    5.10
  -7   8  -1  142.19    4.80
  -7   8  -1  140.19    5.10
   7  -8  -1  137.39    7.90
  -7   8  -1  134.49    5.60
   7   8   1  142.79    4.80
   7   8   1  150.98    7.80
   7   8   1  133.39    6.40
   7  -8  -1  140.09    5.20
   7   8   1  144.59    5.70
   7  -8  -1  143.89    6.50
   7  -8  -1  133.19    6.40
  -8   8   1   33.60    1.40
   8  -8   1   36.90    2.80
   8  -8   1   41.50    3.90
   8  -8   1   35.10    2.90
   8  -8   1   40.20    3.50
   8  -8   1   38.40    4.40
   8  -8   1   32.90    2.00
   8   8  -1   42.20    5.40
  -8   8   1   33.30    1.50
   8   8  -1   38.30    1.60
   8  -8   1   34.60    2.60
   8  -8  -1   34.20    3.00
   8   8   1   38.10    2.80
   8  -8  -1   34.60    3.60
  -8   8  -1   35.40    1.60
   8  -8  -1   32.40    3.40
  -8   8  -1   37.60    1.50
   8  -8  -1   37.90    2.90
   8  -8  -1   34.00    2.10
   8   8   1   38.60    1.60
   8   8   1   40.90    5.00
  -9   8   1   38.50    1.50
   9  -8   1   37.30    2.80
   9   8  -1   44.00    2.30
   9  -8   1   42.70    2.60
   9  -8   1   35.70    2.80
   9  -8   1   42.30    3.00
   9  -8   1   43.00    2.70
   9  -8  -1   39.60    2.10
   9  -8  -1   35.10    3.10
  -9   8  -1   40.80    1.50
   9  -8  -1   37.30    2.90
   9  -8  -1   38.90    3.40
   9  -8  -1   44.40    2.60
   9  -8  -1   38.40    2.90
   0   9   1    2.10    0.80
   0   9   1    1.20    0.50
   0  -9   1    1.90    0.90
   0   9   1    2.30    0.50
   0   9   1    1.40    0.50
   0   9   1    2.20    1.00
   0   9  -1    1.80    0.50
   0   9  -1    2.20    0.50
   0  -9   1    2.40    1.30
   0   9  -1    2.70    0.90
   0   9  -1    1.70    0.50
   0   9   1    1.70    0.50
   0  -9  -1    3.40    1.70
   0   9  -1    2.60    0.50
   0   9  -1    1.90    0.50
   0   9   1    2.60    0.60
   0   9  -1    1.60    0.50
   0  -9  -1    1.40    1.30
   0   9   1    1.90    0.50
   0  -9  -1    0.80    1.20
   0   9   1    1.20    0.50
   0  -9  -1    2.30    2.00
   0   9  -1    2.30    0.50
   0   9  -1    2.20    0.60
   0   9   1    2.00    0.60
   0  -9  -1    2.30    1.00
   0   9  -1    0.80    0.50
   0  -9   1    2.50    1.70
   0   9  -1    2.20    1.00
   0   9   1    1.80    0.50
   0   9  -1    0.80    0.50
   0   9   1    2.30    0.50
   0   9  -1    1.40    0.50
   0   9  -1    1.00    0.50
   0   9  -1    2.40    0.50
   0  -9   1    1.80    1.60
   0   9   1    2.60    0.50
   0  -9   1    1.30    1.40
   0   9   1    1.50    0.50
   0   9   1    1.20    0.40
   0   9   1    1.80    0.50
   1   9  -1    2.30    0.50
   1   9  -1    2.50    0.90
   1   9  -1    3.10    0.60
   1   9  -1    2.60    0.50
   1  -9   1    4.90    1.80
   1  -9   1    4.70    2.00
   1   9  -1    3.40    0.60
  -1   9   1    3.00    1.20
  -1  -9  -1    4.00    1.10
  -1   9   1    2.40    0.50
   1   9  -1    3.20    0.60
   1  -9   1    5.00    1.60
   1   9  -1    2.30    0.90
  -1   9   1    3.50    0.60
   1   9  -1    4.70    0.60
   1   9  -1    3.30    0.50
  -1   9   1    4.10    0.60
   1  -9   1    3.60    1.60
  -1   9   1    3.40    0.50
  -1   9   1    3.70    0.50
   1   9  -1    2.40    0.70
   1   9  -1    3.10    0.50
  -1   9   1    2.60    0.60
   1  -9   1    3.00    1.40
   1   9  -1    2.90    0.50
  -1  -9  -1    2.90    1.80
   1  -9   1    3.20    1.60
  -1   9   1    2.50    0.60
   1  -9   1    7.60    1.90
   1   9  -1    3.80    0.60
  -1   9   1    4.10    0.50
  -1   9   1    2.70    0.50
  -1   9   1    3.30    0.60
  -1  -9  -1    3.20    1.40
  -1   9   1    3.70    0.90
   1  -9   1    5.40    1.20
  -1   9   1    3.40    0.70
   1   9   1    2.70    0.50
   1   9   1    3.30    0.60
   1   9   1    3.60    1.00
   1  -9  -1    2.40    1.30
   1   9   1    3.30    0.50
   1  -9  -1    2.70    2.00
   1   9   1    3.60    0.50
   1   9   1    3.30    0.70
   1   9   1    3.20    0.50
  -1  -9   1    2.90    1.60
  -1  -9   1    2.70    1.30
  -1   9  -1    3.50    0.60
  -1   9  -1    3.70    0.60
  -1   9  -1    4.60    0.60
   1   9   1    3.40    0.50
   1  -9  -1    2.60    1.00
  -1   9  -1    3.90    0.70
  -1   9  -1    3.80    0.90
   1   9   1    3.10    1.10
   1  -9  -1    4.00    1.80
  -1   9  -1    3.70    0.50
  -1   9  -1    4.50    0.50
  -1   9  -1    4.20    0.60
  -1   9  -1    4.10    0.60
   1  -9  -1    2.30    1.20
  -1   9  -1    5.40    0.60
   1  -9  -1    0.80    1.20
  -1  -9   1    2.60    1.00
  -1   9  -1    3.30    1.10
   1   9   1    3.50    0.50
   1   9   1    3.50    0.50
   1   9   1    4.80    0.60
   1  -9  -1    0.80    1.30
   1  -9  -1    2.70    1.70
  -1   9  -1    3.70    0.60
   1   9   1    3.50    0.60
  -2   9   1    3.80    0.70
   2  -9   1    3.00    1.40
  -2   9   1    3.20    0.80
   2   9  -1    5.20    0.60
   2   9  -1    5.20    0.60
   2   9  -1    4.20    0.60
   2  -9   1    1.90    1.50
  -2   9   1    3.70    0.60
   2   9  -1    5.30    1.10
   2  -9   1    3.20    1.50
   2  -9   1    4.10    2.20
   2  -9   1    3.00    1.70
  -2  -9  -1    6.30    1.50
   2   9  -1    5.70    0.60
   2  -9   1    3.90    1.30
   2   9  -1    5.10    0.60
   2   9  -1    4.70    0.60
  -2  -9  -1    4.80    1.80
   2   9  -1    4.90    0.80
   2  -9   1    3.10    1.10
  -2   9   1    3.10    1.20
   2   9  -1    4.90    0.70
   2   9  -1    5.10    1.10
   2  -9   1    5.10    1.80
  -2   9   1    2.80    0.70
  -2   9   1    4.40    0.60
   2   9  -1    5.70    0.70
  -2   9   1    4.50    0.60
   2   9  -1    5.50    0.70
   2   9  -1    4.40    0.60
   2  -9   1    5.30    1.90
   2  -9  -1    4.00    1.10
  -2   9  -1    2.70    0.60
   2   9   1    5.00    1.10
   2   9   1    6.10    0.60
   2   9   1    6.40    0.60
  -2  -9   1    3.30    1.40
   2   9   1    5.50    0.60
  -2  -9   1    4.10    1.10
   2   9   1    5.40    0.60
   2  -9  -1    4.90    2.00
   2   9   1    5.10    0.70
  -2   9  -1    3.00    0.70
   2  -9  -1    1.90    1.40
   2   9   1    5.70    0.60
  -2   9  -1    4.00    1.30
   2  -9  -1    3.10    1.40
   2   9   1    5.70    0.80
   2   9   1    5.60    0.60
  -2   9  -1    4.10    0.90
   2  -9  -1    4.30    1.60
   2   9   1    6.20    0.60
  -2   9  -1    4.20    0.50
   2   9   1    6.40    1.10
  -2   9  -1    4.10    0.60
  -2   9  -1    4.40    0.70
   2  -9  -1    3.80    1.40
   2  -9  -1    5.40    1.50
  -2  -9   1    1.10    1.60
  -2   9  -1    4.40    0.70
   2   9   1    6.30    0.60
   2  -9  -1    4.40    2.30
  -2   9  -1    3.70    0.60
   2   9   1    4.40    0.70
   3   9  -1   56.99    2.70
   3  -9   1   66.99    4.70
   3  -9   1   61.89    3.60
   3  -9   1   59.29    4.50
  -3  -9  -1   47.90    3.40
   3  -9   1   62.39    4.60
   3   9  -1   55.59    2.40
  -3   9   1   61.69    3.90
   3   9  -1   57.69    3.20
   3  -9   1   69.49    6.00
  -3   9   1   66.09    2.50
   3  -9   1   63.89    3.60
   3  -9   1   60.79    4.70
  -3   9   1   64.29    2.50
  -3   9   1   64.99    2.60
   3   9  -1   53.69    4.70
  -3   9   1   62.39    2.80
  -3   9   1   64.19    2.30
   3  -9   1   65.69    4.30
   3  -9   1   62.89    5.40
  -3   9   1   61.29    2.70
  -3   9   1   64.89    3.30
  -3   9   1   64.39    2.60
  -3   9  -1   61.99    2.70
   3  -9  -1   69.49    5.50
   3  -9  -1   65.19    4.70
   3  -9  -1   66.19    5.70
   3  -9  -1   63.69    3.80
  -3  -9   1   53.49    4.40
   3   9   1   55.09    5.60
  -3   9  -1   63.29    2.80
   3  -9  -1   75.19    6.40
  -3   9  -1   62.29    2.30
   3  -9  -1   57.99    4.20
   3  -9  -1   61.79    4.30
  -3   9  -1   60.19    3.90
   3  -9  -1   64.29    3.70
  -3   9  -1   62.59    2.60
   3  -9  -1   61.59    4.90
   3   9   1   59.99    2.40
   3   9   1   55.29    2.60
  -3   9  -1   64.29    2.50
  -3   9  -1   63.59    2.60
   3   9   1   60.59    3.20
   4  -9   1   17.10    3.40
   4  -9   1   15.00    2.20
  -4   9   1   14.00    0.90
   4   9  -1   13.20    1.00
   4   9  -1   11.80    1.00
   4  -9   1   15.10    2.70
   4   9  -1   14.30    1.00
  -4   9   1   14.70    1.00
  -4   9   1   13.40    2.30
   4   9  -1   13.00    3.20
   4  -9   1   11.00    2.60
   4  -9   1   16.80    2.30
   4   9  -1   14.10    1.10
  -4   9   1   14.80    1.30
   4   9  -1   13.20    1.30
   4   9  -1   12.40    1.00
  -4   9   1   14.60    1.10
   4   9  -1   13.50    1.00
   4  -9   1   14.40    2.00
   4   9  -1   12.50    1.80
   4   9  -1   13.00    1.00
   4  -9   1   13.70    3.00
   4   9  -1   13.80    1.20
  -4   9   1   14.00    1.20
  -4   9   1   14.00    1.30
   4  -9   1   18.20    3.00
  -4   9   1   14.30    1.10
   4   9  -1   14.20    1.00
   4  -9   1   14.00    2.80
   4  -9  -1   16.10    2.70
   4  -9  -1   11.90    3.00
  -4   9  -1   15.40    0.80
   4   9   1   14.20    1.00
   4   9   1   16.20    1.00
  -4   9  -1   16.50    0.90
   4   9   1   14.30    1.90
   4  -9  -1   16.40    2.60
   4   9   1   15.10    1.30
   4   9   1   16.50    1.10
   4  -9  -1   14.90    2.20
   4   9   1   14.30    1.00
  -4   9  -1   14.80    1.10
   4  -9  -1   16.30    3.10
   4   9   1   14.80    1.00
   4  -9  -1   14.30    1.90
   4   9   1   14.60    1.00
   4   9   1   15.30    3.30
   4  -9  -1   16.30    3.40
   4   9   1   14.20    1.10
  -4   9  -1   14.20    1.10
   4   9   1   14.80    1.20
  -4   9  -1   13.10    1.20
  -4   9  -1   16.20    1.20
   4  -9  -1   15.10    2.40
  -4   9  -1   15.00    1.40
   4   9   1   13.30    1.00
  -4   9  -1   15.60    1.30
   4  -9  -1   15.80    2.40
  -4   9  -1   17.10    2.30
   5  -9   1  231.18    9.30
   5  -9   1  223.78   10.00
  -5   9   1  231.78    8.10
  -5   9   1  221.28    8.30
  -5   9   1  231.88    7.70
   5   9  -1  235.68    7.70
   5  -9   1  236.38   10.80
   5   9  -1  237.58    8.80
   5  -9   1  227.18   11.80
  -5   9   1  213.98    8.20
   5   9  -1  234.88    7.70
   5   9  -1  231.38    7.70
   5   9  -1  232.58    8.80
  -5   9   1  226.18    8.00
  -5   9   1  230.18    7.80
   5  -9   1  242.48   12.30
   5   9  -1  233.08    7.70
   5   9  -1  236.08    7.80
   5   9  -1  236.78    7.90
   5   9  -1  229.78    7.70
   5  -9   1  234.78   11.00
   5  -9   1  221.78   10.70
   5   9  -1  228.88    8.00
  -5   9   1  233.98    8.00
   5   9  -1  234.78   11.00
   5   9  -1  234.68    7.70
   5   9   1  232.88    7.70
  -5   9  -1  220.98    7.60
   5   9   1  231.58    7.70
   5   9   1  236.48    7.90
   5   9   1  235.38    7.60
   5  -9  -1  223.98    9.90
  -5   9  -1  222.78    8.20
  -5   9  -1  224.08    8.00
   5   9   1  226.68    7.60
   5   9   1  232.98    8.70
  -5   9  -1  226.28    7.70
  -5   9  -1  225.88    8.00
   5  -9  -1  227.08    9.20
   5   9   1  237.48   10.90
   5  -9  -1  223.28   10.40
  -5   9  -1  220.48    8.30
   5  -9  -1  252.57   11.10
   5   9   1  237.28    7.70
   5  -9  -1  221.38   10.50
   5   9   1  236.18    7.70
   5   9   1  233.08    8.70
   5   9   1  232.28    7.90
   5  -9  -1  239.68   10.80
   5  -9  -1  223.98   11.80
   5   9   1  229.18    7.70
  -5   9  -1  224.88    7.90
   6   9  -1   28.70    1.70
  -6   9   1   29.10    1.50
   6  -9   1   27.20    3.00
  -6   9   1   25.60    1.80
   6   9  -1   30.30    1.30
   6   9  -1   31.20    1.40
   6  -9   1   23.60    4.20
   6  -9   1   29.10    2.90
   6   9  -1   27.60    3.90
   6  -9   1   25.10    3.50
  -6   9   1   29.00    1.60
   6   9  -1   29.20    1.60
   6   9  -1   28.80    1.40
   6  -9   1   32.60    4.80
   6   9  -1   30.30    1.40
  -6   9   1   27.20    1.60
   6  -9   1   20.70    3.30
   6   9  -1   30.90    2.30
   6   9  -1   30.00    2.30
   6   9  -1   28.20    1.30
  -6   9   1   29.50    1.30
  -6   9   1   28.30    1.60
   6  -9   1   25.80    4.20
  -6   9  -1   26.50    1.90
   6   9   1   30.50    1.70
  -6   9  -1   28.20    1.60
   6  -9  -1   23.40    4.60
   6   9   1   32.50    2.30
   6   9   1   29.30    1.30
   6   9   1   29.00    1.40
  -6   9  -1   28.00    1.30
   6   9   1   30.50    1.40
   6   9   1   30.30    3.90
   6   9   1   31.20    2.40
   6  -9  -1   26.60    4.20
   6  -9  -1   31.00    4.40
  -6   9  -1   29.30    1.60
   6   9   1   30.80    1.30
  -6   9  -1   28.30    1.60
   6  -9  -1   27.00    2.90
   6   9   1   32.50    1.70
   6  -9  -1   31.80    3.70
   6  -9  -1   29.50    2.90
  -6   9  -1   28.90    1.50
  -7   9   1   20.20    1.10
  -7   9   1   18.40    1.40
   7   9  -1   21.50    1.10
   7  -9   1   20.60    2.10
   7  -9   1   21.80    1.60
   7  -9   1   17.00    3.50
   7   9  -1   22.60    3.60
  -7   9   1   19.90    1.00
  -7   9   1   19.20    1.20
   7   9  -1   21.70    2.00
   7  -9   1   18.70    2.50
   7  -9   1   19.90    4.20
   7  -9   1   18.90    2.20
   7   9  -1   22.50    1.90
   7  -9   1   21.00    3.20
   7   9  -1   23.60    1.90
  -7   9  -1   21.00    1.00
   7  -9  -1   19.20    4.40
   7   9   1   23.90    2.00
  -7   9  -1   17.00    1.30
   7  -9  -1   18.70    2.30
   7  -9  -1   19.20    3.50
  -7   9  -1   18.70    1.20
   7   9   1   25.80    1.40
   7  -9  -1   21.20    1.60
  -7   9  -1   20.00    1.10
   7  -9  -1   17.70    2.40
   7   9   1   21.20    1.10
   8  -9   1   17.20    2.10
   8   9  -1   21.10    2.90
   8  -9   1   23.40    2.20
   8  -9   1   19.00    2.00
   8  -9   1   22.60    1.60
  -8   9   1   21.50    1.00
   8  -9  -1   21.80    1.60
   8  -9  -1   23.60    2.60
   8   9   1   21.40    1.10
   8  -9  -1   23.50    3.10
  -8   9  -1   21.50    1.10
   8  -9  -1   21.10    2.00
   8  -9  -1   23.70    2.60
   0  10   1   -0.30    0.40
   0  10   1    0.50    0.60
   0 -10   1    0.00    1.90
   0  10   1    0.50    1.10
   0  10   1    0.80    0.60
   0  10  -1    0.90    0.80
   0 -10  -1   -0.80    1.50
   0 -10   1    0.00    1.30
   0 -10  -1    0.40    1.50
   0  10  -1    0.30    1.10
   0  10   1   -0.40    0.40
   0 -10   1   -0.30    0.90
   0  10   1    0.40    0.50
   0  10  -1    0.70    0.60
   0  10  -1    0.00    0.50
   0  10  -1    0.00    0.50
   0  10   1    2.00    0.60
   0  10  -1    1.00    0.50
   0  10   1    0.00    0.50
   0 -10   1   -1.30    2.20
   0  10  -1    0.80    0.50
   0 -10  -1    2.00    2.00
   0  10  -1    0.10    0.60
   0  10  -1   -0.20    0.50
   0  10  -1    0.50    0.50
   0  10   1   -0.20    0.50
   0 -10  -1    2.00    1.10
   0  10   1    1.00    0.80
   0  10  -1    0.50    0.50
   0  10   1    0.90    0.50
   1  10  -1   53.79    2.90
  -1  10   1   52.89    2.30
   1  10  -1   52.09    2.20
   1  10  -1   50.79    2.10
   1 -10   1   55.39    4.40
   1  10  -1   51.89    2.80
  -1  10   1   52.49    2.40
  -1  10   1   53.09    2.10
  -1  10   1   53.89    2.20
   1 -10   1   58.59    5.40
   1  10  -1   53.49    2.10
  -1  10   1   55.89    2.80
   1  10  -1   51.39    2.40
   1  10  -1   49.80    2.10
  -1  10   1   50.99    3.60
  -1  10   1   52.49    2.90
   1  10  -1   51.89    2.10
   1  10  -1   52.19    2.10
  -1 -10  -1   50.49    3.30
  -1  10   1   52.49    2.10
  -1  10   1   50.59    2.10
  -1  10   1   53.99    2.10
   1 -10   1   57.29    3.30
   1 -10   1   52.79    3.50
   1  10  -1   52.59    2.10
   1 -10   1   53.59    3.60
  -1  10   1   53.99    2.30
  -1  10   1   51.89    2.00
   1  10  -1   51.19    2.20
   1  10  -1   50.59    2.10
   1 -10   1   47.50    4.20
  -1 -10  -1   52.09    3.70
   1  10  -1   51.09    2.00
  -1 -10  -1   49.70    4.40
   1  10   1   51.29    2.10
   1  10   1   52.99    2.10
   1  10   1   51.89    2.00
   1  10   1   49.80    2.00
  -1  10  -1   53.69    2.40
  -1  10  -1   50.99    2.10
  -1  10  -1   50.89    2.00
   1 -10  -1   58.19    4.60
  -1  10  -1   51.39    2.20
   1  10   1   51.59    2.20
  -1 -10   1   52.89    3.80
  -1  10  -1   52.29    2.30
  -1 -10   1   48.60    4.20
   1  10   1   50.29    2.10
   1  10   1   51.69    2.90
  -1 -10   1   51.79    3.70
   1 -10  -1   55.39    3.80
   1 -10  -1   52.49    4.00
   1 -10  -1   53.89    3.40
  -1  10  -1   50.49    2.00
  -1  10  -1   49.90    2.20
   1  10   1   51.69    2.10
   1  10   1   48.80    2.40
  -1  10  -1   51.19    2.70
   1  10   1   51.09    2.70
   1 -10  -1   57.09    3.80
  -1  10  -1   49.70    3.50
   1  10   1   50.89    2.00
  -1  10  -1   53.89    2.10
   1 -10  -1   58.99    5.60
  -1 -10   1   52.49    3.30
  -1  10  -1   52.49    2.10
   1  10   1   50.59    2.20
   1  10   1   49.20    2.10
  -2 -10  -1  240.28   11.20
   2 -10   1  247.78    9.60
   2  10  -1  239.88    8.10
   2 -10   1  242.88   10.80
   2 -10   1  259.97   12.10
   2 -10   1  247.98    9.70
  -2 -10  -1  231.48    9.70
  -2  10   1  244.48    8.40
   2 -10   1  248.08   11.00
   2  10  -1  232.08    8.40
  -2  10   1  243.98    8.20
   2  10  -1  245.18    8.10
   2 -10   1  268.67   10.70
  -2  10   1  256.17    8.10
   2  10  -1  235.58    8.90
   2  10  -1  238.08    8.10
  -2  10   1  224.58    9.90
   2 -10   1  253.77    9.70
   2  10  -1  239.48    8.10
   2  10  -1  240.78   10.70
   2 -10   1  277.27   11.30
  -2  10   1  239.38    8.40
  -2  10   1  257.67    8.60
   2  10  -1  244.28    8.10
  -2  10   1  243.78    8.80
  -2  10   1  247.28    8.60
   2  10  -1  232.88    8.10
   2  10  -1  237.38    8.10
   2  10  -1  236.08    8.20
  -2 -10  -1  236.98   10.40
   2  10  -1  241.68    8.10
   2  10  -1  241.68    8.30
   2  10   1  242.98    8.30
   2  10   1  242.48    8.20
   2  10   1  241.68    8.40
  -2  10  -1  248.58    8.50
  -2  10  -1  244.48    8.90
   2  10   1  238.98    9.00
   2  10   1  243.48    8.20
   2  10   1  246.08    8.20
   2 -10  -1  250.97    9.90
   2  10   1  242.88    8.20
   2 -10  -1  247.08   10.60
   2  10   1  266.47   10.80
   2 -10  -1  250.47   10.90
   2 -10  -1  249.78    9.80
  -2  10  -1  256.47    8.60
  -2  10  -1  248.18    8.50
  -2 -10   1  227.28    9.70
  -2  10  -1  237.88   10.20
  -2  10  -1  249.28    8.30
  -2  10  -1  260.57    8.20
   2  10   1  248.98    8.20
   2 -10  -1  249.28   10.90
   2  10   1  244.28    8.60
  -2 -10   1  221.98   10.30
   2 -10  -1  252.57   12.30
   2  10   1  245.18    8.20
   2  10   1  240.68    8.40
   2  10   1  251.27    8.20
  -2  10  -1  247.18    8.80
   2 -10  -1  253.67    9.90
   2 -10  -1  288.67   11.70
  -3  10   1  187.78    6.40
   3  10  -1  189.58    6.30
   3 -10   1  180.58    8.10
   3 -10   1  187.18    8.00
  -3  10   1  181.88    6.70
  -3  10   1  184.38    6.60
   3 -10   1  191.18   10.50
   3 -10   1  177.78    9.10
   3  10  -1  192.98    7.30
  -3  10   1  174.18    6.80
   3 -10   1  182.08    9.10
  -3  10   1  184.48    6.30
   3  10  -1  190.68    6.40
   3  10  -1  193.98    6.60
   3  10  -1  191.28    6.50
   3 -10   1  186.48    7.90
   3  10  -1  194.38    6.40
   3  10  -1  190.98    6.40
   3  10  -1  194.48    6.40
   3  10  -1  192.58    6.40
   3  10  -1  197.48    7.40
   3  10  -1  194.48    6.40
  -3  10   1  185.48    6.80
   3 -10   1  181.08    8.80
   3 -10   1  178.28    9.10
   3 -10   1  204.48    9.50
   3  10  -1  192.18    9.30
   3 -10  -1  183.88    8.90
   3  10   1  199.98    7.40
   3 -10  -1  183.18    8.90
   3  10   1  193.18    6.50
   3  10   1  190.08    6.40
   3  10   1  195.28    6.40
  -3  10  -1  187.48    6.70
   3  10   1  198.88    7.40
  -3  10  -1  178.18    6.90
   3  10   1  198.08    6.40
   3 -10  -1  185.48    8.20
  -3  10  -1  184.68    6.40
   3  10   1  199.08    6.40
  -3  10  -1  184.38    6.80
   3  10   1  196.08    6.40
   3  10   1  198.58    6.60
   3 -10  -1  186.38    9.50
  -3  10  -1  179.48    6.70
   3  10   1  197.08    6.60
   3 -10  -1  183.68    8.10
   3 -10  -1  178.58    8.90
   3  10   1  197.68    6.40
   3 -10  -1  195.38   10.60
  -3 -10   1  163.48    7.70
   3 -10  -1  206.48    9.70
   3 -10  -1  196.38    8.20
  -4  10   1   74.69    3.00
   4  10  -1   71.29    2.70
   4 -10   1   76.19    6.40
   4  10  -1   73.49    2.70
   4  10  -1   73.09    2.70
   4  10  -1   71.29    3.70
   4  10  -1   71.69    2.90
   4 -10   1   73.89    5.10
   4 -10   1   69.69    4.30
   4 -10   1   73.69    5.40
   4 -10   1   72.69    5.70
   4  10  -1   73.09    2.70
   4 -10   1   72.19    4.70
  -4  10   1   76.49    3.10
   4  10  -1   72.09    5.40
   4  10  -1   70.89    2.70
   4  10  -1   69.79    2.70
  -4  10   1   75.39    3.30
  -4  10   1   77.59    3.20
   4 -10   1   72.89    5.60
  -4  10   1   75.29    2.70
   4 -10   1   67.89    5.70
   4  10  -1   69.79    2.90
   4  10  -1   71.59    3.70
   4 -10   1   77.99    5.50
   4  10  -1   71.49    2.70
  -4  10   1   75.89    3.10
   4  10  -1   75.09    2.80
  -4  10  -1   73.69    2.70
  -4  10  -1   75.79    3.00
   4 -10  -1   71.09    5.00
   4  10   1   71.09    2.70
   4 -10  -1   78.59    5.60
   4  10   1   70.99    2.70
   4  10   1   70.89    2.90
   4 -10  -1   71.29    6.10
   4  10   1   72.09    2.70
   4  10   1   70.69    2.70
   4 -10  -1   72.29    4.40
   4  10   1   71.99    2.70
   4  10   1   69.09    2.70
   4  10   1   71.19    2.90
   4 -10  -1   74.99    5.40
  -4  10  -1   74.19    3.10
   4 -10  -1   79.49    6.60
   4  10   1   67.19    2.70
   4 -10  -1   69.79    5.30
   4  10   1   70.19    2.70
  -4  10  -1   80.09    3.10
   4  10   1   71.99    3.60
   4 -10  -1   72.09    5.00
  -4  10  -1   74.49    3.00
  -4  10  -1   74.29    3.50
   4  10   1   69.29    3.70
   5  10  -1  136.69    4.60
   5  10  -1  140.69    4.60
  -5  10   1  123.89    4.60
   5 -10   1  132.19    7.50
   5  10  -1  134.39    4.60
   5  10  -1  137.69    4.80
  -5  10   1  127.89    4.90
   5  10  -1  137.89    5.60
   5 -10   1  120.39    9.50
  -5  10   1  124.09    4.90
   5 -10   1  125.79    6.10
   5 -10   1  140.99    9.60
   5 -10   1  127.69    6.30
   5  10  -1  136.69    4.60
   5  10  -1  139.49    4.80
  -5  10   1  121.59    4.80
   5 -10   1  115.29    7.60
   5  10  -1  136.49    4.60
   5  10  -1  139.89    7.60
   5  10  -1  137.09    4.60
   5  10  -1  137.59    4.60
   5 -10   1  115.49    9.10
   5  10  -1  141.49    5.70
  -5  10  -1  131.59    4.60
   5  10   1  137.19    4.60
  -5  10  -1  127.59    4.90
  -5  10  -1  125.09    5.00
   5  10   1  142.29    4.80
   5 -10  -1  133.19    9.10
   5  10   1  145.29    5.70
  -5  10  -1  125.59    4.80
  -5  10  -1  124.59    4.70
   5 -10  -1  132.59    7.70
   5 -10  -1  126.39    6.10
   5  10   1  139.09    5.60
   5  10   1  140.39    4.90
   5 -10  -1  143.89    9.90
   5 -10  -1  142.89    9.60
   5  10   1  140.09    4.60
   5  10   1  136.69    4.60
   5 -10  -1  119.39    6.30
   5  10   1  139.89    4.60
   5  10   1  135.99    4.60
   5  10   1  139.59    4.70
   5 -10  -1  130.89    9.10
   5  10   1  133.79    4.60
   5  10   1  139.29    4.60
   6  10  -1    1.70    1.00
  -6  10   1    1.60    0.50
   6  10  -1    2.60    1.90
   6  10  -1    2.10    1.00
  -6  10   1    2.30    0.50
   6  10  -1    2.10    0.70
   6 -10   1    2.70    2.50
   6 -10   1    3.90    1.70
   6 -10   1    2.30    1.40
   6 -10   1   -3.50    2.70
   6  10  -1    2.00    0.50
   6  10  -1    3.00    0.60
   6  10  -1    2.70    0.50
   6  10  -1    2.40    0.50
   6 -10   1    0.60    1.70
  -6  10   1    2.10    0.40
   6  10  -1    2.60    0.70
   6 -10   1    2.10    1.90
   6  10  -1    2.40    0.60
  -6  10   1    1.40    0.60
  -6  10   1    2.10    0.40
   6  10  -1    2.00    0.50
   6  10   1    3.40    0.50
   6  10   1    2.20    0.70
   6 -10  -1    0.60    2.90
  -6  10  -1    0.80    0.50
  -6  10  -1    1.90    0.70
  -6  10  -1    1.70    0.50
  -6  10  -1    2.10    0.40
   6  10   1    1.70    0.50
   6  10   1    2.40    0.50
   6 -10  -1    1.20    1.50
   6 -10  -1    1.10    1.50
   6  10   1    2.00    0.50
   6  10   1    2.40    0.60
   6  10   1    1.20    1.00
   6  10   1    2.10    1.00
   6 -10  -1    2.20    1.80
   6  10   1    3.10    0.70
  -6  10  -1    1.50    0.40
   6 -10  -1    0.70    2.10
   6  10   1    3.20    0.60
   7 -10   1   22.80    2.10
   7  10  -1   27.50    3.30
   7  10  -1   26.70    1.20
   7  10  -1   27.50    1.90
  -7  10   1   20.80    1.10
   7  10  -1   25.70    1.10
   7 -10   1   25.00    3.10
   7 -10   1   22.30    2.60
   7  10  -1   27.80    1.40
   7 -10   1   20.90    2.60
   7  10  -1   25.60    1.30
   7  10   1   26.00    2.00
   7 -10  -1   24.80    2.40
   7 -10  -1   22.70    3.50
  -7  10  -1   20.10    1.10
   7  10   1   24.90    1.10
   7 -10  -1   24.60    3.10
   7 -10  -1   24.60    2.70
   7 -10  -1   19.50    2.60
   7  10   1   26.10    1.20
   8 -10   1   17.60    2.20
  -8  10   1   19.70    1.00
   8 -10   1   21.90    2.50
   8 -10   1   18.10    2.20
  -8  10  -1   19.30    0.80
   8 -10  -1   12.40    2.50
   8 -10  -1   19.10    2.20
   0  11   1  181.88    6.40
   0  11   1  180.48    6.60
   0  11  -1  179.28    6.20
   0 -11  -1  197.28    8.30
   0 -11  -1  167.28    8.80
   0 -11  -1  194.18    9.40
   0 -11  -1  191.58    8.30
   0  11   1  180.88    6.30
   0  11  -1  181.58    6.60
   0 -11   1  198.48    8.30
   0  11   1  180.78    6.20
   0  11   1  183.78    6.20
   0 -11   1  196.98    9.10
   0  11   1  184.88    6.20
   0  11   1  185.48    7.10
   0  11  -1  183.48    6.40
   0  11  -1  183.18    6.20
   0  11  -1  186.58    6.20
   0  11   1  185.88    6.20
   0  11  -1  184.18    7.10
   0  11   1  181.38    6.20
   0  11  -1  182.38    6.90
   0 -11   1  213.48   10.20
   0  11  -1  184.28    6.20
   0 -11   1  186.28    8.20
   0  11   1  180.48    6.20
   0  11   1  182.98    6.90
   0  11  -1  182.68    6.20
   0  11  -1  183.28    6.20
   0  11   1  186.18    6.50
   0 -11   1  187.38    8.20
  -1  11   1   68.59    2.60
   1 -11   1   61.29    5.60
  -1  11   1   69.59    2.60
   1 -11   1   76.19    4.60
  -1 -11  -1   69.59    4.60
  -1  11   1   66.09    2.80
   1  11  -1   73.09    3.40
   1 -11   1   71.79    4.30
   1  11  -1   72.09    3.00
   1  11  -1   71.89    2.80
  -1  11   1   66.89    2.60
   1  11  -1   71.49    2.70
  -1  11   1   67.59    2.70
  -1  11   1   68.89    2.60
   1  11  -1   71.09    2.60
   1  11  -1   73.29    2.60
   1 -11   1   67.49    4.30
   1 -11   1   74.39    8.00
  -1  11   1   66.69    3.00
  -1  11   1   67.69    2.60
   1  11  -1   73.19    2.60
  -1  11   1   64.29    2.80
   1  11  -1   72.19    2.60
   1  11  -1   71.69    3.50
  -1 -11  -1   62.59    4.50
   1  11  -1   68.79    2.60
   1  11  -1   70.89    2.60
  -1  11   1   65.29    3.30
   1  11  -1   72.79    2.60
   1 -11   1   71.09    4.30
   1 -11   1   70.39    5.40
   1  11  -1   72.89    2.70
  -1 -11  -1   68.99    4.40
  -1 -11  -1   69.59    5.70
   1 -11  -1   70.49    4.50
   1  11   1   72.09    2.70
  -1 -11   1   72.99    4.60
  -1  11  -1   63.89    3.00
   1  11   1   72.89    2.70
  -1  11  -1   72.09    2.60
   1 -11  -1   68.19    4.50
   1  11   1   72.29    2.60
  -1 -11   1   71.59    4.20
   1  11   1   73.29    3.60
   1  11   1   73.19    2.60
  -1  11  -1   70.29    2.60
   1  11   1   73.89    2.70
   1  11   1   72.09    3.40
   1 -11  -1   72.59    4.70
   1  11   1   71.39    2.80
  -1  11  -1   68.49    2.80
  -1  11  -1   68.69    2.60
  -1  11  -1   69.99    2.70
  -1 -11   1   70.89    5.40
   1  11   1   71.89    2.60
   1  11   1   71.99    2.60
   1 -11  -1   71.19    5.80
  -1  11  -1   69.49    3.00
   1  11   1   70.99    2.80
  -1 -11   1   67.89    4.40
  -1  11  -1   70.09    2.90
   1  11   1   74.79    3.00
   1 -11  -1   61.29    5.00
   1  11   1   71.79    2.60
  -1 -11   1   73.99    4.50
  -1  11  -1   67.99    2.60
  -1  11  -1   67.69    3.40
  -2  11   1   14.70    0.90
   2 -11   1   14.70    3.00
  -2 -11  -1   13.80    2.30
   2 -11   1   14.70    2.20
  -2 -11  -1   12.40    2.30
  -2  11   1   17.10    1.70
   2 -11   1   13.50    3.10
   2  11  -1   14.70    2.90
   2  11  -1   14.40    1.20
  -2  11   1   15.40    1.10
  -2  11   1   17.70    1.50
   2  11  -1   14.50    1.30
   2  11  -1   13.10    1.00
   2 -11   1   14.00    4.00
   2 -11   1   17.30    2.40
   2  11  -1   15.10    1.00
   2  11  -1   14.60    1.20
   2 -11   1   11.40    3.00
   2  11  -1   14.90    1.00
   2  11  -1   15.40    0.90
   2  11  -1   14.20    1.00
   2 -11   1   15.00    2.30
   2  11  -1   13.60    1.00
  -2  11   1   15.20    1.60
   2  11  -1   14.50    1.00
   2  11  -1   15.30    1.80
   2 -11   1   16.90    2.30
  -2 -11  -1   16.40    2.40
   2  11  -1   14.70    1.70
  -2  11   1   15.40    1.40
   2  11  -1   14.90    1.00
  -2  11  -1   14.10    1.30
   2 -11  -1   12.70    2.80
   2  11   1   15.60    1.30
  -2 -11   1   13.50    2.50
  -2 -11   1    9.40    2.70
  -2  11  -1   17.60    1.70
   2  11   1   16.00    1.00
   2  11   1   16.20    1.10
   2  11   1   15.00    1.00
   2  11   1   15.00    1.70
   2 -11  -1   14.30    2.40
   2  11   1   15.30    1.20
  -2  11  -1   14.70    1.40
   2 -11  -1    9.60    2.70
   2  11   1   15.30    1.00
   2  11   1   17.00    0.90
   2  11   1   16.10    1.00
   2 -11  -1   12.80    2.60
  -2 -11   1   13.10    2.20
  -2  11  -1   13.20    1.10
   2  11   1   16.30    1.80
   2 -11  -1   18.50    2.60
   2  11   1   16.00    1.00
  -2 -11   1   11.50    2.00
   2 -11  -1   15.40    4.50
   2 -11  -1   14.60    2.60
   2  11   1   13.20    1.00
   2  11   1   15.30    1.20
   2 -11  -1   11.50    3.20
   3 -11   1   64.09    6.70
   3 -11   1   75.89    4.90
  -3  11   1   71.39    3.50
   3  11  -1   83.59    2.90
   3  11  -1   85.39    4.00
  -3  11   1   72.29    3.60
   3 -11   1   72.09    6.20
   3  11  -1   83.89    3.00
   3 -11   1   78.19    4.90
   3  11  -1   83.89    2.90
   3  11  -1   87.29    3.00
  -3  11   1   71.69    3.20
   3  11  -1   85.89    4.00
   3  11  -1   82.89    3.20
  -3  11   1   74.89    3.30
   3  11  -1   87.69    3.00
   3 -11   1   79.69    7.00
  -3  11   1   75.39    3.00
   3 -11   1   87.99    6.10
   3  11  -1   83.79    3.20
   3  11  -1   83.99    5.60
   3 -11   1   73.69    5.40
   3  11  -1   83.59    3.00
   3  11  -1   85.39    3.00
   3 -11   1   79.39    4.60
   3 -11   1   70.89    5.90
   3 -11   1   85.89    5.70
   3  11   1   80.69    3.10
  -3  11  -1   76.99    3.70
   3  11   1   82.09    3.00
   3 -11  -1   73.89    5.20
   3  11   1   78.59    2.90
   3 -11  -1   68.99    6.90
   3  11   1   82.59    3.90
   3 -11  -1   75.49    4.90
  -3  11  -1   72.69    3.40
   3  11   1   79.29    2.90
   3  11   1   80.89    3.10
   3  11   1   79.79    2.90
  -3  11  -1   72.49    3.20
   3  11   1   83.09    2.90
   3 -11  -1   75.19    4.60
   3 -11  -1   59.59    6.10
   3  11   1   82.29    2.90
   3  11   1   78.69    3.80
   3  11   1   83.99    3.00
   3 -11  -1   78.29    6.40
   3 -11  -1   66.19    5.20
  -3  11  -1   75.69    3.10
   3 -11  -1   73.79    5.60
   4  11  -1   97.29    3.40
   4  11  -1   93.99    4.40
   4 -11   1  108.29    6.60
   4  11  -1   98.39    3.70
  -4  11   1  101.09    4.50
   4 -11   1   88.39    6.80
   4  11  -1   95.19    3.40
  -4  11   1   96.19    3.80
   4  11  -1   98.29    3.50
   4  11  -1   97.49    3.50
   4  11  -1  100.39    6.20
  -4  11   1   92.69    3.70
   4  11  -1   98.19    3.40
   4 -11   1  102.09    5.30
   4  11  -1  103.69    4.90
   4  11  -1   96.19    3.40
   4 -11   1   86.49    5.80
   4  11  -1   95.79    3.60
   4  11  -1   94.79    3.40
   4  11  -1   98.39    3.50
   4 -11   1   90.19    8.80
   4  11   1   97.79    4.40
   4  11   1  103.99    5.00
  -4  11  -1   98.19    4.10
   4  11   1   97.89    3.50
   4  11   1   98.29    3.40
   4 -11  -1   79.79    8.50
   4 -11  -1   96.29    5.30
   4  11   1   93.59    3.40
   4 -11  -1   94.29    5.80
   4 -11  -1   96.59    6.60
   4  11   1   97.19    3.40
  -4  11  -1   99.49    3.70
   4  11   1   95.79    3.40
   4 -11  -1   88.39    5.80
   4  11   1   97.39    3.50
   4  11   1   93.69    3.40
   4  11   1   96.89    3.40
   4  11   1   95.19    3.60
   4  11   1  100.49    3.70
  -4  11  -1   95.29    3.80
   4 -11  -1  105.99    6.60
   5  11  -1  145.89    5.00
   5  11  -1  150.88    5.90
   5  11  -1  149.29    5.00
   5  11  -1  151.18    5.00
   5  11  -1  153.08    6.00
   5 -11   1  137.99    8.30
   5 -11   1  124.69    8.20
   5  11  -1  147.89    5.00
   5  11  -1  158.18    7.80
   5  11  -1  145.69    5.10
   5  11  -1  147.29    5.00
   5  11  -1  150.18    5.20
  -5  11   1  135.29    5.30
  -5  11   1  130.89    5.30
   5  11  -1  150.18    4.90
   5  11  -1  149.79    5.00
   5 -11   1  151.68    8.10
   5  11  -1  150.58    5.20
   5 -11  -1  150.28    8.00
   5  11   1  153.18    5.90
   5  11   1  150.18    5.00
   5  11   1  149.09    5.00
   5  11   1  149.99    5.00
   5  11   1  147.19    5.00
   5  11   1  148.39    5.00
   5  11   1  148.19    5.10
  -5  11  -1  135.39    5.00
   5 -11  -1  130.99    8.00
   5  11   1  154.98    5.20
   5  11   1  147.89    5.00
  -5  11  -1  133.19    5.30
   5 -11  -1  133.29    8.30
   5  11   1  145.19    5.00
   5  11   1  150.58    4.90
   5  11   1  150.58    5.90
   6  11  -1   46.50    1.80
   6  11  -1   46.00    1.80
   6  11  -1   45.40    1.80
   6 -11   1   42.80    4.10
   6  11  -1   46.40    1.80
   6  11  -1   48.70    1.80
   6 -11   1   35.00    4.80
   6  11  -1   47.50    2.00
   6 -11   1   47.00    2.90
   6  11  -1   48.30    2.00
   6  11  -1   46.10    2.60
   6  11  -1   44.30    2.80
   6  11  -1   47.10    1.80
   6 -11  -1   42.10    3.70
   6  11   1   47.80    1.80
   6  11   1   48.60    2.60
   6  11   1   47.20    1.80
   6  11   1   46.00    1.80
   6  11   1   45.50    3.70
   6  11   1   46.80    1.80
   6  11   1   47.30    2.00
   6 -11  -1   47.50    2.80
   6  11   1   45.70    1.80
   6 -11  -1   34.50    4.80
   6  11   1   47.60    1.80
   7 -11   1    0.70    1.10
   7 -11   1   -0.20    1.70
   7  11   1    3.60    0.40
   7 -11  -1    3.60    2.00
   7  11   1    3.80    0.60
   0  12  -1    1.60    0.50
   0  12   1    0.90    0.50
   0  12  -1    0.10    0.50
   0 -12   1    1.00    1.90
   0  12   1    1.00    0.40
   0  12  -1    1.30    0.70
   0  12   1    1.30    0.80
   0  12   1    1.60    0.70
   0  12   1    2.10    0.50
   0  12   1    2.30    0.60
   0  12  -1    2.20    1.00
   0  12  -1    1.80    0.50
   0  12   1    2.00    0.60
   0 -12   1    1.30    3.00
   0 -12  -1    3.70    1.80
   0  12  -1    2.50    0.60
   0  12  -1    1.30    0.80
   0  12  -1    1.80    0.50
   0 -12   1    5.20    1.90
   0  12  -1    2.60    0.60
   0 -12   1    4.60    2.00
   0  12  -1    1.20    0.50
   0  12   1    2.30    0.50
   0  12   1    1.70    0.50
   0 -12  -1   -0.20    1.90
   0  12   1    1.60    0.90
   0  12  -1    1.40    0.50
   0  12   1    2.00    0.50
   0 -12  -1    0.80    2.00
   0 -12  -1    1.50    3.40
   0 -12   1    1.30    1.90
  -1  12   1   18.00    1.50
  -1  12   1   18.10    1.20
   1 -12   1   22.10    2.80
  -1  12   1   16.70    1.00
   1 -12   1   16.30    3.60
  -1  12   1   16.80    1.00
   1 -12   1   16.00    2.80
   1  12  -1   18.20    1.10
   1  12  -1   18.30    1.20
  -1  12   1   17.50    1.00
  -1  12   1   18.10    1.00
   1  12  -1   19.50    2.90
   1  12  -1   17.50    1.10
   1  12  -1   17.30    1.00
   1  12  -1   17.50    1.10
   1  12  -1   19.60    2.10
  -1 -12  -1   18.50    2.80
  -1 -12  -1   15.10    3.40
   1  12  -1   19.10    1.00
  -1 -12  -1   18.60    4.70
   1  12  -1   19.10    1.10
  -1  12   1   17.50    1.30
   1 -12   1   20.00    2.70
  -1  12   1   18.60    1.60
   1  12  -1   20.10    2.00
   1  12  -1   19.10    1.00
   1  12  -1   19.10    1.70
   1  12  -1   18.00    1.20
  -1  12   1   17.10    2.20
  -1 -12  -1   18.10    2.70
   1  12  -1   19.50    1.00
   1 -12   1   13.70    2.60
  -1  12   1   17.60    1.00
  -1  12  -1   18.00    1.20
   1 -12  -1   16.90    4.20
   1  12   1   18.70    1.10
  -1  12  -1   18.00    1.00
   1  12   1   19.90    1.90
   1  12   1   19.10    1.10
  -1 -12   1   15.60    2.70
   1  12   1   19.20    1.80
   1  12   1   18.70    1.20
   1  12   1   19.80    1.10
  -1  12  -1   18.90    1.60
   1  12   1   17.60    1.00
   1  12   1   19.00    1.00
  -1 -12   1   21.20    2.80
  -1 -12   1   15.60    3.80
  -1 -12   1   12.90    2.60
   1 -12  -1   20.20    3.00
  -1  12  -1   17.70    1.00
   1 -12  -1   22.80    3.20
   1  12   1   19.70    1.10
   1  12   1   18.60    1.00
  -1  12  -1   17.20    1.60
   1 -12  -1   17.40    2.90
   1  12   1   17.20    1.00
   1 -12  -1   25.50    3.00
  -1  12  -1   17.30    1.00
   1 -12  -1   18.70    3.00
   1  12   1   17.50    1.20
   2  12  -1   81.29    3.70
   2  12  -1   82.19    4.10
   2  12  -1   80.09    2.90
   2  12  -1   77.29    3.00
  -2  12   1   78.09    3.60
   2  12  -1   78.59    2.80
  -2  12   1   79.29    3.00
   2 -12   1   78.99    5.10
   2  12  -1   82.69    5.30
   2  12  -1   81.49    3.10
   2 -12   1   77.59    5.10
   2  12  -1   78.69    2.90
  -2  12   1   73.79    3.10
   2  12  -1   79.79    2.80
  -2 -12  -1   67.19    4.90
  -2  12   1   78.49    3.10
   2 -12   1   69.39    4.90
   2 -12   1   73.79    4.80
   2 -12   1   70.09    6.30
   2  12  -1   77.99    2.80
   2  12  -1   79.69    2.80
  -2 -12  -1   66.59    4.90
   2  12  -1   79.69    2.90
   2  12  -1   80.99    2.90
   2  12  -1   79.19    3.20
  -2  12   1   74.69    3.30
   2  12   1   77.29    2.90
   2  12   1   81.49    4.10
   2 -12  -1   75.59    5.20
  -2 -12   1   76.59    5.10
   2 -12  -1   84.79    5.40
  -2  12  -1   74.39    3.10
   2  12   1   77.49    3.00
   2  12   1   79.29    2.90
  -2  12  -1   77.69    3.30
   2  12   1   79.79    2.80
  -2  12  -1   70.89    3.40
   2  12   1   77.79    2.80
  -2  12  -1   76.19    2.90
   2 -12  -1   70.19    6.00
   2  12   1   79.39    3.00
   2  12   1   77.89    2.80
   2  12   1   78.09    3.60
  -2 -12   1   69.59    4.70
   2  12   1   79.89    2.80
   2 -12  -1   85.89    4.80
   2  12   1   80.99    2.80
   2 -12  -1   83.89    5.00
   2  12   1   77.89    2.80
  -3  12   1   19.30    1.30
   3  12  -1   20.30    1.30
   3  12  -1   19.00    1.10
   3 -12   1   23.40    3.20
   3  12  -1   21.60    2.00
   3  12  -1   21.30    1.20
  -3  12   1   19.40    1.50
  -3  12   1   19.90    1.20
   3  12  -1   21.20    1.30
   3  12  -1   21.50    1.10
   3  12  -1   21.10    1.10
   3  12  -1   20.00    1.10
   3  12  -1   21.00    1.10
   3 -12   1   21.70    4.50
   3 -12   1   20.80    2.70
   3  12  -1   22.20    1.20
   3  12  -1   19.20    3.20
   3 -12   1   15.80    3.70
  -3  12   1   20.90    1.40
   3  12  -1   20.60    1.90
   3 -12   1   16.80    3.60
   3  12   1   21.10    1.10
   3  12   1   21.70    1.20
   3  12   1   23.60    2.00
   3  12   1   22.20    1.10
   3  12   1   22.30    1.20
   3 -12  -1   20.70    2.70
   3 -12  -1   17.20    3.40
   3  12   1   21.70    1.30
   3 -12  -1   11.70    3.80
   3  12   1   23.40    1.20
   3  12   1   22.80    1.40
   3 -12  -1   15.40    3.30
  -3  12  -1   20.10    1.50
   3  12   1   22.80    2.10
  -3  12  -1   20.10    1.30
   3  12   1   21.40    1.10
   3  12   1   22.70    1.20
  -3  12  -1   22.00    1.40
   3 -12  -1   24.70    4.40
  -4  12   1   22.60    1.50
   4  12  -1   24.80    1.40
   4  12  -1   24.60    1.20
   4  12  -1   25.90    1.20
   4  12  -1   24.60    1.20
   4  12  -1   23.40    1.20
   4  12  -1   25.80    1.20
   4 -12   1   17.30    3.90
   4  12  -1   25.00    1.30
   4  12  -1   26.10    2.20
  -4  12   1   23.50    2.00
   4 -12   1   22.50    4.30
   4  12  -1   25.10    2.00
   4  12   1   24.40    1.20
   4  12   1   24.70    1.20
   4  12   1   23.10    1.20
   4  12   1   23.00    1.20
   4 -12  -1   18.30    3.90
   4  12   1   23.30    1.20
  -4  12  -1   19.70    1.50
   4  12   1   23.90    1.50
   4  12   1   24.30    1.20
   4 -12  -1   20.60    4.00
   4  12   1   25.20    1.40
   4  12   1   24.10    2.00
   5  12  -1   16.20    1.00
   5  12  -1   16.00    1.10
   5  12  -1   16.10    1.00
   5  12  -1   16.40    0.90
   5  12  -1   15.00    0.90
   5  12  -1   14.90    0.90
   5  12  -1   15.70    1.70
   5  12  -1   16.40    1.10
   5  12  -1   16.10    0.90
   5  12  -1   16.50    2.50
   5  12  -1   16.30    0.90
   5  12   1   14.70    0.90
   5  12   1   15.50    0.90
   5  12   1   15.10    0.90
   5  12   1   16.00    1.70
   5  12   1   16.80    1.20
   5  12   1   16.80    0.90
   5  12   1   13.80    0.90
   5  12   1   15.00    0.90
   5  12   1   15.60    1.10
   5  12   1   17.50    0.90
   5  12   1   16.10    1.60
   5  12   1   17.10    0.90
   6 -12   1   18.10    2.40
   6  12  -1   20.00    1.10
   6  12  -1   17.90    0.90
   6  12  -1   17.80    1.10
   6  12  -1   19.10    1.70
   6  12  -1   19.90    1.50
   6  12  -1   18.70    0.90
   6  12  -1   19.30    1.00
   6  12  -1   19.50    1.10
   6  12  -1   19.00    1.00
   6  12   1   18.90    0.90
   6  12   1   18.60    0.90
   6  12   1   16.90    1.10
   6 -12  -1   16.90    2.40
   6  12   1   18.10    0.90
   0  13   1   58.09    2.30
   0  13   1   60.09    2.90
   0  13   1   58.19    2.30
   0  13  -1   60.29    2.50
   0  13  -1   60.39    3.00
   0  13  -1   55.09    2.60
   0 -13   1   56.09    6.10
   0 -13  -1   63.49    5.80
   0 -13  -1   60.99    6.50
   0  13  -1   58.59    2.20
   0  13   1   54.89    2.20
   0  13   1   59.39    3.00
   0  13  -1   58.99    2.90
   0  13  -1   57.89    2.50
   0  13  -1   57.29    2.20
   0  13   1   58.59    2.40
   0  13   1   54.89    2.60
   0  13  -1   59.49    2.30
   0  13   1   59.69    2.40
   1  13  -1   64.69    2.40
  -1  13   1   66.89    2.90
   1 -13   1   68.39    5.20
  -1  13   1   71.49    4.10
  -1  13   1   67.89    2.50
  -1  13   1   67.39    2.50
   1  13  -1   70.99    2.70
  -1  13   1   70.89    3.20
   1  13  -1   66.99    2.50
   1  13  -1   68.39    2.50
   1  13  -1   69.39    2.80
  -1 -13  -1   62.89    5.10
   1  13  -1   68.69    3.40
   1  13  -1   73.79    2.90
   1  13  -1   65.29    3.30
   1  13  -1   65.39    3.30
   1 -13   1   77.49    7.20
  -1  13  -1   70.19    3.20
  -1  13  -1   64.79    2.90
   1  13   1   66.89    2.40
   1  13   1   67.39    2.60
   1  13   1   66.59    3.30
   1  13   1   67.89    2.50
  -1  13  -1   66.39    2.80
  -1  13  -1   74.59    2.70
   1  13   1   70.09    2.70
  -1 -13   1   50.99    4.90
   1  13   1   65.49    3.20
   1  13   1   64.99    2.50
   1  13   1   67.09    2.60
  -1  13  -1   69.29    2.60
   1 -13  -1   67.89    5.10
  -1  13  -1   64.59    2.50
   1  13   1   63.39    3.10
   1  13   1   61.89    2.40
   2  13  -1  176.28    6.00
   2  13  -1  173.18    5.80
   2  13  -1  177.38    5.90
   2  13  -1  172.78    7.40
   2  13  -1  165.88    6.90
   2  13  -1  172.18    5.90
  -2  13   1  174.78    6.60
   2  13  -1  180.28    6.20
  -2  13   1  176.38    5.90
   2 -13   1  157.38    8.00
  -2  13   1  172.38    5.90
   2  13  -1  174.38    5.90
   2  13  -1  172.18    5.90
  -2  13   1  184.08    6.90
   2  13  -1  170.28    5.80
   2  13  -1  176.78    5.80
   2  13   1  168.68    5.80
   2  13   1  169.98    5.80
  -2  13  -1  175.78    5.80
   2 -13  -1  165.58    7.80
   2  13   1  169.78    5.70
  -2  13  -1  169.98    5.80
   2  13   1  171.28    5.80
  -2  13  -1  175.18    6.40
   2  13   1  174.88    5.90
  -2  13  -1  169.18    6.70
   2  13   1  166.68    5.90
   2  13   1  170.08    6.60
   2  13   1  175.38    6.70
   2  13   1  170.98    5.70
   2  13   1  173.58    6.00
   2  13   1  175.68    5.80
   3  13  -1   24.10    1.20
   3  13  -1   24.80    1.30
   3  13  -1   23.80    1.10
   3  13  -1   23.40    1.10
   3  13  -1   23.80    1.10
   3  13  -1   24.70    1.20
   3  13  -1   23.10    1.20
  -3  13   1   24.30    1.60
   3  13  -1   24.20    1.30
   3  13  -1   25.00    1.20
   3  13  -1   23.40    1.90
   3  13   1   24.40    1.30
   3  13   1   24.70    1.20
  -3  13  -1   25.50    1.70
   3  13   1   25.10    1.10
   3  13   1   25.10    1.30
   3  13   1   24.20    1.20
   3  13   1   25.00    1.20
   3  13   1   25.10    1.20
   3  13   1   24.10    1.10
   3  13   1   24.10    1.90
   3  13   1   25.00    1.20
   4  13  -1   16.70    0.90
   4  13  -1   17.60    0.90
   4  13  -1   17.80    1.10
  -4  13   1   18.00    1.40
   4  13  -1   17.30    0.90
   4  13  -1   16.80    0.90
   4  13  -1   15.80    1.50
   4  13  -1   18.60    1.00
   4  13  -1   17.80    1.60
   4  13  -1   17.30    1.00
   4  13  -1   16.40    1.20
   4  13   1   19.00    1.20
   4  13   1   17.40    0.90
   4  13   1   17.60    1.10
   4  13   1   18.00    1.00
   4  13   1   18.70    0.90
   4  13   1   17.50    0.90
   4  13   1   17.70    0.90
   4  13   1   18.80    1.70
   4  13   1   18.00    0.90
   5  13  -1   34.60    1.40
   5  13  -1   35.50    1.30
   5  13  -1   34.30    1.40
  -5  13   1   35.80    1.70
   5  13  -1   34.20    1.30
   5  13  -1   35.50    1.50
   5  13  -1   35.70    1.90
   5  13  -1   34.50    2.00
   5  13  -1   36.10    1.50
   5 -13   1   38.80    3.20
   5  13  -1   35.40    1.40
   5  13  -1   34.10    1.30
   5  13   1   33.10    1.90
   5  13   1   34.80    1.30
   5  13   1   35.60    1.30
   5  13   1   35.00    1.30
   5  13   1   34.60    1.90
   5  13   1   35.20    1.40
   5  13   1   35.70    1.40
   5  13   1   35.40    1.30
  -5  13  -1   33.60    1.70
   5 -13  -1   26.30    3.90
   5  13   1   35.60    1.50
   0  14  -1    3.50    0.90
   0  14   1    3.60    0.80
   0  14   1    3.20    0.80
   0  14  -1    3.80    1.10
   0  14   1    3.50    0.90
   0  14   1    4.30    0.90
   0  14   1    3.40    0.50
   0  14  -1    3.90    0.70
   1  14  -1   13.00    1.40
   1  14  -1   12.20    1.40
   1  14  -1   11.50    1.00
   1  14  -1   12.80    0.80
  -1  14   1   13.00    0.70
   1  14  -1   10.90    0.80
  -1  14   1   13.00    1.40
   1  14  -1   12.70    1.20
   1  14  -1   13.40    1.40
  -1  14   1   13.60    1.00
   1  14  -1   12.50    1.00
  -1  14   1   11.70    1.00
   1  14   1   12.40    1.00
   1  14   1   12.80    1.10
   1  14   1   11.90    1.00
  -1  14  -1   13.90    1.70
   1  14   1   12.50    1.40
   1  14   1   12.00    1.00
   1  14   1   12.90    1.50
  -1  14  -1    9.70    1.20
  -1  14  -1   14.50    0.70
  -2  14   1   15.30    1.20
   2  14  -1   14.90    0.90
   2  14  -1   15.10    0.80
  -2  14   1   15.50    1.50
  -2  14   1   13.20    0.90
   2  14  -1   14.70    1.60
   2  14  -1   14.50    0.90
   2  14  -1   15.50    1.60
   2  14  -1   14.40    0.80
   2  14  -1   15.60    1.10
   2  14  -1   13.90    0.80
   2  14  -1   13.30    1.00
  -2  14  -1   17.20    1.20
   2  14   1   15.50    0.90
   2  14   1   13.80    0.80
   2  14   1   15.00    0.90
   2  14   1   14.80    1.50
   2  14   1   15.70    0.90
   2  14   1   15.10    1.00
   2  14   1   14.60    0.90
   2  14   1   14.70    0.80
   2  14   1   15.00    0.80
   3  14  -1    7.20    0.60
   3  14  -1    8.10    0.60
   3  14  -1    6.70    1.10
   3  14  -1    6.70    0.60
   3  14  -1    7.40    0.60
   3  14  -1    6.80    1.10
   3  14  -1    7.20    0.80
   3  14  -1    7.50    0.60
  -3  14   1    6.50    1.00
  -3  14   1    7.50    0.70
   3  14  -1    8.60    0.80
   3  14  -1    7.90    0.60
   3  14  -1    6.80    0.70
   3  14   1    7.70    0.60
   3  14   1    7.00    0.60
   3  14   1    7.90    0.70
   3  14   1    6.70    0.60
   3  14   1    8.20    0.60
   3  14   1    6.50    1.10
   3  14   1    8.00    0.80
   3  14   1    7.00    1.20
  -3  14  -1    6.60    1.00
  -3  14  -1    7.50    0.70
   3  14   1    7.50    0.60
   3  14   1    6.90    0.60
   0   0   2   80.19    2.60
   0   0   2   70.79    3.10
  -1   0   2   25.50    1.00
   1   0   2   30.00    1.30
  -1   0  -2   27.90    1.40
   1   0   2   26.30    1.40
   1   0  -2   29.60    1.10
  -1   0   2   26.40    1.90
  -1   0   2   28.60    1.10
  -1   0  -2   24.50    1.40
  -1   0  -2   28.90    1.30
   1   0   2   28.60    1.20
   1   0   2   25.60    1.00
   1   0  -2   25.90    1.00
   2   0   2 1160.38   40.50
  -2   0   2 1252.87   39.80
   2   0  -2 1167.48   39.90
  -2   0  -2 1145.49   40.10
   2   0   2 1228.08   40.50
   2   0  -2 1280.37   41.30
  -2   0   2 1231.68   39.70
  -2   0   2 1260.57   40.10
   2   0  -2 1293.57   40.80
   2   0   2 1283.37   40.30
  -2   0   2 1199.58   39.80
  -2   0   2 1291.77   40.70
  -2   0  -2 1265.27   40.20
   2   0  -2 1224.48   40.10
   2   0   2 1380.66   40.30
   2   0  -2 1274.47   40.10
   2   0  -2 1247.18   40.10
  -3   0  -2 2560.84   79.89
   3   0  -2 2505.35   79.69
  -3   0  -2 2335.37   79.39
   3   0   2 2521.85   79.59
   3   0   2 2568.64   80.49
   3   0   2 2535.65   80.09
  -3   0   2 2346.97   79.29
  -3   0   2 2557.04   79.69
  -3   0   2 2340.17   79.39
   3   0  -2 2532.55   79.89
   3   0  -2 2470.75   80.89
  -3   0   2 2514.15   79.39
   3   0  -2 2511.05   80.09
   3   0   2 2395.76   79.99
   3   0   2 2525.35   79.69
   3   0   2 2444.76   80.29
  -3   0   2 2466.35   79.39
   3   0  -2 2647.04   80.69
   3   0  -2 2485.75   79.69
  -3   0   2 2446.66   79.89
  -3   0  -2 2532.95   79.49
   3   0  -2 2425.36   79.89
   3   0  -2 2507.35   80.29
   4   0   2 1583.54   50.49
  -4   0  -2 1576.14   50.69
  -4   0   2 1605.24   50.59
   4   0  -2 1527.35   51.49
   4   0  -2 1634.74   50.59
  -4   0   2 1503.45   49.99
  -4   0  -2 1497.15   50.09
   4   0  -2 1611.04   50.99
   4   0   2 1666.73   52.69
   4   0  -2 1569.74   51.29
  -4   0   2 1553.24   50.09
  -4   0   2 1552.54   50.19
  -4   0  -2 1589.94   50.19
   4   0   2 1504.35   51.49
   4   0   2 1524.95   51.09
   4   0  -2 1486.65   50.99
  -4   0   2 1578.64   50.09
   5   0   2  115.79    4.80
  -5   0   2  119.59    4.10
   5   0   2  108.29    5.20
   5   0   2  115.69    4.50
   5   0  -2  107.99    5.10
  -5   0   2  116.49    4.10
  -5   0  -2  101.79    4.40
  -5   0  -2  113.29    4.20
   5   0  -2  113.39    4.60
   5   0  -2  111.79    5.80
   5   0   2  114.09    5.50
   6   0   2   58.89    3.70
   6   0   2   60.09    2.40
   6   0   2   61.39    3.00
   6   0  -2   53.59    5.00
   6   0  -2   63.69    3.10
  -6   0   2   64.29    2.60
   6   0  -2   57.09    3.60
   6   0   2   61.99    3.80
   7   0  -2  268.37   10.40
   7   0   2  258.57   11.50
   7   0   2  271.97    9.60
   7   0  -2  267.77    9.30
   7   0  -2  237.28   10.70
   7   0   2  275.27    9.00
   7   0  -2  264.77    9.20
   7   0   2  271.27    9.00
   7   0  -2  265.27    9.10
   7   0   2  278.37    9.10
   7   0  -2  256.37    9.70
   7   0   2  262.17    9.10
   7   0   2  252.87   11.10
   7   0   2  275.17    9.30
   7   0  -2  268.67    9.20
   7   0  -2  260.17    9.20
   7   0   2  259.47    9.20
   7   0   2  265.67    9.20
   7   0   2  279.97    9.30
   7   0  -2  265.97    9.10
   7   0  -2  283.17    9.80
   7   0  -2  261.37   11.70
   7   0  -2  263.17    9.00
   7   0   2  292.37   11.70
   7   0  -2  265.37   10.00
   7   0   2  280.37   10.10
   7   0   2  288.77   10.30
   8   0   2   68.69    2.70
   8   0  -2   67.19    3.00
   8   0   2   71.59    3.90
   8   0   2   69.59    3.00
   8   0  -2   73.29    2.90
   8   0  -2   76.39    3.10
   8   0  -2   69.19    2.80
   8   0   2   74.29    3.40
   8   0   2   65.89    3.70
   8   0  -2   72.29    2.80
   8   0   2   69.89    2.80
   8   0   2   70.29    4.90
   8   0  -2   69.29    3.40
   8   0   2   67.59    2.80
   8   0   2   68.69    2.90
   8   0  -2   79.69    4.30
   8   0  -2   66.49    3.00
   8   0   2   65.09    2.90
   8   0   2   69.09    4.70
   8   0   2   63.89    3.30
   8   0  -2   68.99    3.80
   8   0  -2   69.99    5.10
   8   0   2   58.69    4.30
   8   0  -2   68.79    2.90
   9   0  -2   42.80    3.10
   9   0  -2   46.50    2.20
   9   0   2   50.19    2.60
   9   0  -2   53.79    6.00
   9   0  -2   48.50    2.30
   9   0   2   47.10    3.50
   9   0   2   55.39    6.10
   9   0  -2   46.30    2.80
   9   0   2   44.30    2.80
   9   0  -2   46.80    2.70
   9   0  -2   51.19    3.90
   9   0   2   40.10    3.50
   9   0   2   57.69    4.30
   9   0  -2   47.70    3.00
   9   0   2   44.90    2.10
   9   0   2   49.99    2.30
  10   0   2   13.90    1.00
  10   0  -2   14.30    1.10
  10   0  -2   14.60    1.00
  10   0   2   15.10    1.00
  10   0   2   16.70    2.40
  10   0  -2   14.80    1.10
  10   0  -2   13.80    2.20
  10   0   2   14.00    0.90
  10   0   2   14.40    1.20
  10   0   2   14.50    1.10
  10   0  -2   16.20    1.80
  10   0  -2   15.80    1.10
  10   0   2   14.10    1.00
  10   0  -2   14.50    1.00
  10   0   2   14.90    1.60
  10   0  -2   15.40    1.00
  10   0   2   13.30    1.30
  10   0  -2   13.00    1.30
  11   0   2    2.60    0.40
  11   0  -2    2.20    0.50
  11   0  -2    2.90    0.60
  11   0  -2    2.60    0.60
  11   0   2    3.90    1.30
  11   0   2    2.80    0.50
  11   0   2    2.90    0.60
  11   0  -2    2.90    0.70
  11   0  -2    3.60    1.00
  11   0   2    3.00    0.60
  11   0   2    2.60    0.80
  11   0  -2    2.90    0.40
  11   0  -2    3.50    0.60
  11   0   2    3.10    0.80
   0   1  -2 3542.05  115.69
   0   1  -2 3714.13  115.79
  -1   1   2  673.23   21.40
  -1  -1  -2  701.43   21.70
   1  -1   2  671.73   22.00
  -1   1   2  661.73   21.60
   1  -1   2  636.84   21.50
   1  -1   2  627.94   21.60
   1   1  -2  676.83   21.40
   1   1  -2  693.03   21.50
   1   1  -2  632.54   21.60
  -1  -1  -2  708.23   21.60
  -1   1   2  666.33   21.80
  -1   1   2  685.13   21.40
  -1   1   2  669.03   21.60
   1   1   2  686.83   21.40
  -1  -1   2  670.73   21.20
  -1   1  -2  665.83   21.70
   1  -1  -2  691.83   21.90
   1  -1  -2  665.83   21.60
  -1  -1   2  687.83   22.00
  -1   1  -2  635.94   21.50
   1  -1  -2  643.84   21.30
  -1   1  -2  638.14   21.50
  -1  -1   2  665.03   21.30
   1  -1  -2  669.83   21.60
   1  -1  -2  664.93   21.50
   2  -1   2   87.49    3.20
   2   1  -2   78.49    2.90
  -2   1   2   93.69    3.30
   2   1  -2   82.09    3.20
  -2  -1  -2   87.09    3.70
   2  -1   2   88.89    3.30
   2   1  -2   86.29    3.10
  -2   1   2   86.59    3.50
   2  -1   2   84.59    3.40
  -2  -1  -2   90.79    3.20
   2  -1   2   81.69    3.20
   2  -1   2   97.79    3.90
  -2   1   2   83.39    2.90
  -2   1   2   86.79    3.00
  -2   1   2   88.89    2.90
   2  -1   2   88.49    3.30
   2  -1   2   87.39    4.10
  -2  -1  -2   82.89    2.90
   2  -1  -2   84.09    3.70
   2   1   2   91.49    3.30
  -2  -1   2   79.09    4.60
   2  -1  -2   82.59    3.20
  -2  -1   2   80.79    2.80
   2  -1  -2   89.09    4.20
  -2   1  -2   80.29    3.00
   2  -1  -2   86.69    3.60
  -2  -1   2   85.49    4.00
   2   1   2   87.89    3.30
   2  -1  -2   88.19    3.30
  -2   1  -2   91.99    3.50
  -2   1  -2   85.79    3.00
   2   1   2   85.29    3.20
   2  -1  -2   80.59    3.10
  -2   1  -2   82.69    3.10
  -2  -1   2   86.69    3.00
  -3  -1  -2 1236.98   40.00
   3   1  -2 1250.17   39.60
   3  -1   2 1131.59   39.70
   3  -1   2 1149.98   39.50
   3   1  -2 1184.38   38.60
  -3   1   2 1147.49   38.50
   3  -1   2 1209.08   38.80
   3  -1   2 1215.68   39.50
   3   1  -2 1170.98   38.80
  -3   1   2 1188.48   38.50
   3  -1   2 1207.18   39.30
  -3   1   2 1148.29   38.60
   3   1  -2 1111.69   39.30
  -3   1   2 1157.18   38.50
  -3  -1  -2 1241.78   38.60
   3   1  -2 1270.67   39.70
  -3   1   2 1267.67   39.10
  -3   1   2 1238.38   39.10
   3  -1   2 1329.37   40.00
   3  -1   2 1227.78   39.00
   3   1   2 1207.78   40.20
   3   1   2 1216.68   39.80
  -3  -1   2 1241.18   39.10
  -3   1  -2 1204.28   39.80
   3  -1  -2 1216.18   39.50
   3  -1  -2 1226.28   40.00
   3  -1  -2 1166.48   39.90
  -3  -1   2 1221.08   39.50
  -3   1  -2 1130.89   39.30
   3  -1  -2 1201.78   40.00
  -3   1  -2 1244.78   39.30
   3   1   2 1378.26   39.70
   3   1   2 1245.98   39.40
  -3  -1   2 1187.68   39.10
  -3   1  -2 1158.58   39.30
   3  -1  -2 1269.27   40.30
   3  -1  -2 1266.57   41.00
   3  -1  -2 1241.78   39.80
   3  -1  -2 1206.08   39.50
  -3  -1   2 1217.58   40.70
  -4  -1  -2   31.50    1.90
   4   1  -2   26.30    1.90
   4  -1   2   31.60    2.50
  -4   1   2   27.80    1.30
   4  -1   2   31.20    1.80
   4  -1   2   30.70    2.00
   4  -1   2   31.80    2.30
  -4   1   2   31.10    1.40
   4  -1   2   29.90    1.60
  -4   1   2   30.50    1.40
   4   1  -2   32.40    3.60
   4   1  -2   29.90    1.70
   4  -1   2   26.90    3.00
  -4   1   2   31.20    1.30
   4  -1  -2   32.00    2.50
   4  -1  -2   29.90    1.70
   4  -1  -2   31.70    1.90
   4  -1  -2   30.50    2.50
   4  -1  -2   30.60    3.00
  -4  -1   2   30.10    1.30
  -4  -1   2   28.20    1.30
  -4   1  -2   29.70    1.40
  -4  -1   2   26.60    1.50
   4   1   2   28.30    2.10
   4   1   2   27.90    2.10
  -4   1  -2   31.50    2.60
  -4   1  -2   31.80    1.50
   4   1   2   29.10    1.60
  -4  -1   2   29.20    1.60
  -4   1  -2   28.70    1.50
   4  -1  -2   31.80    2.30
   5   1  -2   64.99    2.90
   5   1  -2   62.49    3.90
   5  -1   2   64.99    3.80
   5  -1   2   62.49    3.20
  -5   1   2   62.79    2.60
  -5   1   2   61.69    2.50
  -5   1   2   60.59    2.70
  -5   1   2   62.09    3.20
  -5  -1  -2   65.09    2.50
   5  -1   2   65.09    3.00
   5  -1   2   56.09    3.70
   5   1  -2   62.89    3.50
  -5   1   2   61.49    2.30
   5   1   2   68.39    3.30
  -5   1  -2   63.09    2.70
   5  -1  -2   60.39    4.40
   5   1   2   65.19    3.70
   5   1   2   62.09    3.60
  -5   1  -2   61.89    3.40
   5   1   2   66.39    2.90
   5  -1  -2   64.39    3.70
  -5   1  -2   60.69    2.50
   5  -1  -2   66.99    3.10
   5  -1  -2   62.79    3.00
  -5  -1   2   66.49    2.50
   6  -1   2  127.19    9.10
   6   1  -2  135.69    7.60
   6  -1   2  129.89    4.80
   6   1  -2  135.99    5.20
  -6   1   2  137.89    4.90
   6  -1   2  135.09    5.40
   6   1  -2  140.49    4.80
  -6   1   2  135.99    5.00
   6  -1   2  126.49    6.40
   6  -1   2  135.79    5.70
   6   1  -2  128.89    6.40
   6  -1   2  118.09    4.80
   6  -1   2  136.59    4.70
   6  -1   2  125.49    4.80
   6   1  -2  136.69    5.40
   6  -1   2  137.19    6.60
   6  -1   2  131.89    5.10
   6  -1  -2  133.29    7.80
   6  -1  -2  130.39    5.10
   6  -1  -2  123.59    4.80
   6   1   2  131.89    5.60
   6   1   2  139.29    4.90
   6  -1  -2  134.69    5.50
   6  -1  -2  111.99    7.40
   6  -1  -2  121.49    4.80
   6  -1  -2  141.69    5.90
   6  -1  -2  130.89    6.40
   6   1   2  128.19    7.30
   6   1   2  142.69    4.80
   6  -1  -2  132.99    4.80
  -6   1  -2  134.49    5.10
   6  -1  -2  133.89    4.80
   6  -1  -2  130.69    5.00
   6  -1  -2  141.29    5.60
   6   1   2  133.29    6.30
   6   1   2  140.99    5.30
   6  -1  -2  132.49    6.40
  -6   1  -2  135.69    4.70
   7  -1   2  246.48    8.80
   7  -1   2  243.48    8.30
   7   1  -2  247.98    8.60
   7   1  -2  243.68    9.00
   7  -1   2  246.18    9.40
   7  -1   2  247.38    8.50
   7  -1   2  253.27    8.50
  -7   1   2  241.78    8.80
   7   1  -2  253.67    9.80
   7  -1   2  241.08    8.30
   7  -1   2  251.57   10.60
   7   1  -2  257.77    9.10
   7  -1   2  245.08    9.20
   7   1  -2  242.58    8.30
   7  -1   2  260.77    9.10
   7  -1   2  240.38    8.20
   7  -1   2  237.18    8.50
   7   1  -2  237.48    8.50
   7  -1   2  244.58    8.30
   7   1  -2  244.58    8.40
   7  -1   2  265.67    9.60
   7  -1   2  242.88    8.60
   7  -1   2  233.08   10.40
   7   1  -2  216.78    9.80
   7   1  -2  246.78   11.10
   7   1  -2  247.78    9.30
   7   1  -2  235.48    8.40
   7   1  -2  240.48    8.30
   7   1  -2  243.38    8.30
   7   1   2  237.38    8.10
   7  -1  -2  217.08   10.50
   7   1   2  239.48    8.10
   7  -1  -2  248.18    9.50
   7   1   2  243.58    9.70
   7  -1  -2  262.17    8.90
   7  -1  -2  236.38    8.40
   7   1   2  236.88    8.20
   7   1   2  244.08    8.40
   7  -1  -2  230.18    8.70
   7  -1  -2  241.48    8.20
   7  -1  -2  233.88    8.30
   7   1   2  243.88    8.20
   7   1   2  251.77    9.50
   7   1   2  218.68   10.00
   7  -1  -2  232.88    8.20
   7  -1  -2  241.88    8.40
   7  -1  -2  240.08    8.10
   7  -1  -2  228.98   10.10
   7  -1  -2  251.77    9.30
   7   1   2  254.17   10.80
   7  -1  -2  238.78    8.20
   7  -1  -2  238.48    9.10
   7   1   2  240.38    8.20
   7   1   2  243.58    8.80
   7  -1  -2  240.88    8.40
   8  -1   2    3.40    1.20
   8  -1   2    2.20    1.40
   8  -1   2    2.50    0.60
   8  -1   2    3.00    1.10
   8   1  -2    0.70    0.50
   8  -1   2    0.80    1.00
   8   1  -2    0.80    0.90
   8   1  -2    1.40    0.60
   8  -1   2    2.40    0.50
   8   1  -2    1.00    0.90
   8  -1   2    1.70    0.50
   8  -1   2    3.20    1.50
   8  -1   2    2.90    0.70
   8  -1   2    0.90    1.60
   8  -1   2    2.20    1.60
   8   1  -2    0.80    1.80
   8   1  -2    1.80    0.70
   8   1  -2    1.00    0.60
   8   1  -2    1.60    0.80
   8  -1   2    2.40    0.70
   8   1  -2    1.60    0.60
   8  -1   2    2.50    0.80
   8   1  -2    1.10    0.50
   8  -1   2    2.40    0.90
   8   1  -2    1.70    1.40
   8   1   2    1.50    1.20
   8  -1  -2    1.40    1.80
   8   1   2    1.10    0.80
   8   1   2    0.90    0.60
   8  -1  -2    1.40    0.50
   8  -1  -2    2.60    0.70
   8  -1  -2    2.00    0.60
   8   1   2    1.10    0.70
   8  -1  -2    1.90    0.80
   8   1   2    1.00    0.50
   8  -1  -2    1.50    1.70
   8  -1  -2    2.60    0.60
   8  -1  -2    0.60    0.90
   8   1   2    1.30    1.90
   8  -1  -2    1.30    0.90
   8   1   2    0.30    0.50
   8   1   2    0.80    0.50
   8  -1  -2    1.70    1.10
   8   1   2    1.10    1.10
   8   1   2    0.80    0.70
   8  -1  -2    1.60    0.60
   8  -1  -2    2.00    0.90
   8  -1  -2    2.20    1.10
   9  -1   2  106.59    6.10
   9  -1   2  116.79    4.20
   9   1  -2  115.99    4.30
   9   1  -2  112.69    5.30
   9  -1   2  118.39    5.20
   9   1   2  101.89    5.80
   9  -1  -2  117.19    4.20
   9  -1  -2  109.59    5.20
   9   1   2  121.39    4.20
  10   1  -2   52.79    2.20
  10  -1   2   50.99    2.20
  10  -1   2   51.59    3.30
  10   1  -2   53.99    2.20
  10  -1   2   48.80    2.10
  10  -1   2   50.79    2.10
  10   1  -2   49.60    2.50
  10   1  -2   56.89    4.00
  10  -1   2   42.50    2.30
  10  -1   2   49.20    2.10
  10   1  -2   55.49    3.10
  10   1  -2   52.69    2.10
  10  -1   2   49.20    2.00
  10  -1   2   50.99    2.70
  10   1  -2   52.79    2.20
  10  -1   2   49.10    3.00
  10  -1   2   50.69    2.20
  10   1  -2   50.89    2.00
  10   1  -2   52.29    2.00
  10  -1  -2   50.49    2.10
  10   1   2   51.29    2.20
  10  -1  -2   49.99    2.20
  10   1   2   52.09    2.10
  10   1   2   50.39    2.10
  10   1   2   52.19    2.50
  10   1   2   51.39    2.10
  10   1   2   53.19    2.00
  10   1   2   52.19    2.80
  10  -1  -2   51.29    2.80
  10   1   2   58.09    3.80
  10  -1  -2   47.40    3.50
  10   1   2   52.39    2.00
  10  -1  -2   49.90    2.30
  10  -1  -2   51.19    2.10
  10  -1  -2   51.09    2.10
  10  -1  -2   49.80    2.20
  11   1  -2   18.00    1.90
  11   1  -2   16.90    1.60
  11  -1   2   14.40    0.80
  11  -1   2   15.50    1.40
  11  -1   2   15.80    1.20
  11   1  -2   15.30    0.90
  11  -1   2   15.90    1.10
  11   1  -2   15.10    0.80
  11   1  -2   15.80    1.40
  11   1  -2   14.50    1.00
  11  -1   2   16.40    2.10
  11  -1  -2   15.80    1.20
  11  -1  -2   15.20    0.80
  11  -1  -2   17.10    1.20
  11  -1  -2   15.20    1.30
  11   1   2   15.20    1.20
  11   1   2   15.00    1.60
  11  -1  -2   14.70    1.60
  11   1   2   15.30    0.80
  11   1   2   13.80    0.80
   0  -2  -2 3506.35  118.59
   0  -2  -2 3831.32  118.99
   0  -2  -2 3573.94  118.39
   0   2  -2 3775.42  118.89
   0   2   2 3903.81  118.89
  -1  -2  -2 1817.32   56.19
  -1  -2  -2 1796.22   55.79
  -1   2   2 1794.72   56.29
   1   2  -2 1677.33   55.69
  -1   2   2 1817.82   55.79
   1  -2   2 1695.23   55.79
   1  -2   2 1683.33   55.99
   1   2  -2 1746.53   55.89
  -1  -2  -2 1845.32   56.19
   1   2  -2 1708.83   55.79
   1   2  -2 1807.22   56.09
   1  -2   2 1717.33   56.59
  -1   2   2 1772.82   56.09
  -1  -2  -2 1568.84   55.79
  -1  -2  -2 1643.24   55.69
  -1   2   2 1798.12   56.09
  -1  -2  -2 1717.73   55.79
  -1   2   2 1779.22   55.79
   1  -2   2 1816.42   55.79
  -1  -2   2 1582.64   54.19
   1  -2  -2 1676.23   54.29
   1  -2  -2 1746.93   54.29
   1   2   2 1751.72   54.49
  -1  -2   2 1525.85   54.29
   1  -2  -2 1661.63   54.29
   1  -2  -2 1740.73   54.59
  -1   2  -2 1701.93   54.49
   1  -2  -2 1736.53   54.39
   1  -2  -2 1676.23   54.69
   1  -2  -2 1773.02   54.89
   1  -2  -2 1703.63   54.39
  -1   2  -2 1611.74   54.49
  -1   2  -2 1825.02   54.79
  -1  -2   2 1768.52   54.79
   2   2  -2 3846.32  124.49
   2  -2   2 3751.32  125.09
   2  -2   2 4064.19  124.99
  -2   2   2 3733.23  124.59
  -2  -2  -2 4219.38  124.89
  -2   2   2 3897.91  125.09
   2   2  -2 4168.08  125.29
  -2  -2  -2 3441.86  124.49
  -2   2   2 3851.91  125.09
  -2  -2  -2 4006.50  125.39
   2  -2   2 3881.91  124.69
   2   2  -2 3766.12  124.79
   2  -2   2 3618.34  124.89
   2  -2   2 4412.06  125.79
  -2  -2  -2 3996.20  124.49
   2   2  -2 4094.29  124.79
  -2   2   2 3683.53  124.59
   2  -2  -2 3618.64  122.19
  -2  -2   2 3989.70  121.89
   2  -2  -2 3727.13  122.59
  -2   2  -2 3783.22  122.19
   2  -2  -2 3848.72  122.89
  -2   2  -2 3909.31  122.69
   2  -2  -2 3939.51  122.99
  -2   2  -2 3757.72  122.19
   2  -2  -2 3859.01  122.39
   2  -2  -2 3886.11  122.49
  -2   2  -2 3642.44  122.19
  -2   2  -2 3935.81  122.19
   2  -2  -2 3864.91  122.49
   3  -2   2  384.96   13.00
  -3  -2  -2  433.36   13.00
  -3   2   2  392.46   12.60
  -3   2   2  369.66   12.40
  -3  -2  -2  367.96   13.80
   3   2  -2  375.56   13.00
   3  -2   2  437.66   14.00
  -3   2   2  380.76   12.40
  -3   2   2  379.96   13.00
   3  -2   2  359.26   13.80
   3  -2   2  378.26   12.70
   3  -2   2  386.66   12.80
   3   2  -2  386.66   12.60
  -3  -2  -2  383.36   12.40
   3  -2   2  388.76   12.80
   3  -2   2  375.16   13.30
  -3   2   2  382.06   13.10
   3  -2   2  397.26   13.00
   3  -2   2  383.56   13.10
  -3   2   2  370.26   12.50
   3   2  -2  349.37   13.00
   3   2  -2  391.86   13.40
   3   2  -2  384.16   12.50
   3  -2   2  381.76   13.00
   3  -2   2  369.56   13.10
  -3   2   2  372.86   12.50
  -3  -2   2  361.46   14.90
  -3  -2   2  378.06   14.20
   3  -2  -2  385.56   13.60
   3  -2  -2  376.06   12.80
   3  -2  -2  385.66   13.20
   3  -2  -2  381.76   12.70
   3  -2  -2  375.56   12.60
  -3   2  -2  379.46   12.50
  -3  -2   2  390.96   12.30
   3  -2  -2  388.36   14.10
   3   2   2  381.36   13.10
  -3   2  -2  375.26   12.30
   3  -2  -2  370.26   12.80
   3  -2  -2  353.06   12.60
   3  -2  -2  419.66   13.70
  -3   2  -2  373.76   12.50
   3   2   2  409.36   12.90
  -3   2  -2  398.76   13.30
   3  -2  -2  374.26   13.20
   3  -2  -2  364.76   13.30
  -3   2  -2  387.06   12.60
   3   2   2  393.76   12.70
   3   2   2  372.56   13.30
  -3   2  -2  372.66   12.60
   4   2  -2  186.58    6.50
  -4   2   2  181.48    6.10
  -4   2   2  175.88    5.90
   4  -2   2  204.18    9.70
   4  -2   2  167.28    6.80
  -4   2   2  169.48    5.90
  -4   2   2  176.98    6.00
  -4  -2  -2  184.68    6.00
  -4   2   2  175.98    6.80
   4  -2   2  172.58    7.20
   4   2  -2  160.38    6.70
   4  -2   2  168.58    7.40
   4  -2   2  183.98    6.90
  -4   2   2  172.08    6.10
   4   2  -2  173.48    7.10
   4  -2   2  173.48    7.20
   4  -2   2  173.98    6.60
   4  -2   2  178.78    6.90
   4   2   2  166.98    7.00
  -4   2  -2  174.08    6.10
   4  -2  -2  178.08    7.20
   4  -2  -2  183.18    7.50
   4  -2  -2  177.48    6.60
  -4   2  -2  178.98    6.30
   4   2   2  179.78    6.40
   4   2   2  203.58    6.70
   4  -2  -2  180.68    7.20
   4  -2  -2  168.08    6.40
  -4  -2   2  182.88    6.00
   4  -2  -2  171.08    6.40
  -4   2  -2  169.98    6.00
   4  -2  -2  199.68    8.30
  -4   2  -2  169.18    7.00
  -4   2  -2  184.58    6.40
  -4   2  -2  178.08    6.20
   4  -2  -2  183.78    6.70
   5   2  -2  373.66   12.50
  -5   2   2  357.56   12.10
   5  -2   2  357.06   13.10
   5   2  -2  344.97   12.00
  -5   2   2  362.36   11.90
  -5   2   2  354.46   13.10
   5  -2   2  359.16   11.90
   5  -2   2  362.96   12.40
  -5   2   2  362.96   11.90
   5  -2   2  362.56   12.60
   5  -2   2  357.86   12.60
   5   2  -2  348.07   13.40
   5   2  -2  338.87   13.00
  -5   2   2  381.46   12.30
   5  -2   2  380.86   13.90
   5  -2   2  364.46   12.60
   5  -2  -2  358.06   12.40
   5  -2  -2  335.97   14.00
  -5   2  -2  367.06   12.00
  -5   2  -2  369.16   13.10
   5  -2  -2  370.76   12.50
   5  -2  -2  362.06   12.20
   5   2   2  341.17   12.90
   5   2   2  348.17   12.40
   5   2   2  329.97   13.00
  -5   2  -2  353.76   11.80
   6   2  -2  336.17   13.70
   6  -2   2  325.67   11.10
   6  -2   2  327.77   11.20
   6  -2   2  350.86   12.10
   6   2  -2  334.47   11.70
   6  -2   2  353.86   13.50
   6   2  -2  344.57   12.50
   6  -2   2  329.07   11.00
   6  -2   2  318.67   11.20
   6  -2   2  335.57   12.60
  -6   2   2  330.67   11.50
   6  -2   2  329.97   11.00
   6  -2   2  337.57   11.90
   6  -2   2  315.47   11.20
   6  -2   2  330.37   11.20
  -6   2   2  348.47   11.30
   6   2  -2  340.17   11.90
   6   2  -2  304.27   13.30
   6  -2   2  342.37   12.20
   6  -2   2  350.06   12.10
   6   2  -2  337.37   11.20
   6  -2   2  321.37   13.00
   6  -2   2  310.97   11.50
  -6   2   2  335.57   11.10
   6   2   2  342.57   11.90
   6   2   2  320.47   12.80
   6  -2  -2  314.97   12.20
   6  -2  -2  337.17   12.10
   6  -2  -2  325.97   11.10
  -6   2  -2  331.07   11.60
   6  -2  -2  338.67   12.00
   6   2   2  371.36   13.30
   6  -2  -2  332.37   11.20
   6  -2  -2  327.27   11.20
  -6   2  -2  340.17   11.10
   6  -2  -2  333.07   11.30
  -6   2  -2  337.27   11.30
   6   2   2  343.37   11.20
   6  -2  -2  346.67   13.30
   6  -2  -2  333.37   11.40
   6   2   2  349.37   13.70
   6  -2  -2  314.67   11.20
   6   2   2  339.07   11.80
   7  -2   2  175.68    7.30
   7  -2   2  178.48    7.10
   7  -2   2  175.58    6.30
   7   2  -2  161.18    6.90
   7  -2   2  176.78    6.30
   7   2  -2  164.88    6.70
   7  -2   2  178.68    6.10
   7  -2   2  180.18    7.30
   7  -2   2  174.58    7.10
   7  -2   2  186.48    8.40
   7   2  -2  167.18    6.20
   7  -2   2  183.28    7.20
   7   2  -2  170.48    7.50
   7  -2   2  176.38    7.10
   7   2  -2  171.38    6.90
   7  -2   2  177.68    6.10
   7   2  -2  168.88    8.80
   7  -2   2  165.98    6.50
   7  -2   2  182.28    6.30
   7  -2   2  179.78    8.50
   7   2  -2  172.48    6.40
   7   2  -2  167.48    6.10
   7   2  -2  167.78    6.10
   7   2  -2  165.18    6.00
   7  -2   2  174.18    6.00
   7  -2   2  180.38    6.00
   7  -2  -2  176.18    6.40
   7  -2  -2  182.68    7.40
   7   2   2  181.98    8.80
  -7   2  -2  179.88    6.20
   7  -2  -2  189.38    6.40
  -7   2  -2  175.88    6.00
   7  -2  -2  174.58    6.30
   7  -2  -2  174.48    6.10
   7   2   2  172.88    6.20
   7   2   2  177.18    7.50
   7   2   2  175.28    6.80
   7  -2  -2  183.68    7.30
   7  -2  -2  181.28    6.20
   7  -2  -2  169.28    7.20
   7  -2  -2  200.48    6.80
   7  -2  -2  178.98    6.10
   7   2   2  166.38    6.00
   7  -2  -2  156.58    6.60
   7  -2  -2  173.68    6.10
   7   2   2  154.08    7.70
   7   2   2  174.88    6.10
   7   2   2  166.28    6.10
   7   2   2  174.98    6.90
   7  -2  -2  172.68    7.10
   7  -2  -2  156.68    8.20
   7  -2  -2  185.58    8.50
   8  -2   2  419.06   13.50
   8   2  -2  399.46   13.50
   8   2  -2  393.86   13.40
   8   2  -2  399.66   13.70
   8  -2   2  394.06   14.60
   8   2  -2  408.86   13.80
   8  -2   2  420.76   13.90
   8  -2   2  368.16   13.90
   8  -2   2  424.16   14.40
  -8   2   2  408.86   13.50
   8   2  -2  385.86   14.60
   8  -2   2  422.86   13.70
   8   2  -2  416.46   15.20
   8  -2   2  418.96   15.10
   8  -2   2  448.36   14.80
   8  -2   2  418.56   13.50
   8  -2   2  417.26   14.70
   8   2  -2  406.66   14.30
   8   2  -2  393.96   13.50
   8  -2   2  410.46   13.50
   8  -2   2  384.86   16.00
   8  -2   2  398.86   15.50
   8  -2   2  422.96   14.30
   8  -2   2  408.76   13.70
   8  -2   2  412.26   13.60
   8   2  -2  405.96   16.50
   8  -2  -2  411.06   13.40
   8   2   2  393.66   14.00
   8   2   2  395.96   13.30
   8   2   2  400.56   13.40
   8   2   2  433.86   14.90
   8  -2  -2  406.66   13.60
   8  -2  -2  413.96   13.40
   8   2   2  415.66   13.70
   8   2   2  411.56   13.20
   8  -2  -2  411.46   13.60
   8  -2  -2  337.07   13.70
   8  -2  -2  401.36   14.60
   8   2   2  348.97   15.40
   8  -2  -2  399.06   13.30
   8  -2  -2  408.16   13.60
   8   2   2  436.36   16.30
   8  -2  -2  419.86   13.60
   8  -2  -2  380.86   14.40
   8  -2  -2  412.16   14.40
   8  -2  -2  418.56   13.40
   8  -2  -2  386.36   15.90
   8   2   2  395.46   13.30
   9  -2   2   33.70    1.80
   9  -2   2   33.20    1.60
   9   2  -2   34.00    2.80
   9  -2   2   35.80    2.50
   9   2  -2   35.20    1.80
   9   2  -2   38.40    4.00
   9   2  -2   36.90    1.80
   9   2  -2   35.80    2.90
   9   2  -2   34.70    2.30
   9  -2   2   31.70    1.80
   9  -2   2   32.90    2.40
   9  -2   2   32.60    1.70
   9  -2   2   32.10    3.00
   9  -2   2   38.60    2.20
   9  -2   2   34.70    1.80
   9  -2   2   28.20    1.90
   9   2  -2   34.10    1.60
   9  -2   2   33.00    1.60
   9   2  -2   35.50    1.60
   9  -2   2   35.70    3.10
   9   2  -2   36.40    1.70
   9   2   2   34.70    1.60
   9  -2  -2   33.90    2.00
   9   2   2   33.90    1.50
   9   2   2   36.50    2.20
   9  -2  -2   28.60    2.70
   9  -2  -2   31.80    1.60
   9   2   2   36.10    2.70
   9   2   2   37.20    3.50
   9   2   2   33.40    1.60
   9  -2  -2   31.80    1.70
   9  -2  -2   26.10    3.00
   9  -2  -2   31.80    2.10
   9  -2  -2   30.80    2.50
   9  -2  -2   32.20    3.20
   9  -2  -2   30.50    1.80
   9   2   2   33.80    1.70
   9  -2  -2   31.30    1.60
   9  -2  -2   29.80    1.60
  10  -2   2   73.59    2.80
  10   2  -2   78.59    4.60
  10   2  -2   71.29    3.30
  10  -2   2   71.29    2.70
  10  -2   2   70.89    5.00
  10  -2   2   73.79    2.80
  10  -2   2   72.49    3.90
  10   2  -2   72.09    2.80
  10   2  -2   71.09    3.60
  10   2  -2   70.19    3.20
  10  -2   2   72.99    2.70
  10  -2   2   69.29    3.40
  10  -2   2   73.69    2.70
  10  -2   2   74.19    3.40
  10  -2   2   71.69    2.80
  10  -2  -2   64.09    4.00
  10   2   2   72.49    3.20
  10  -2  -2   72.99    2.90
  10  -2  -2   73.89    2.70
  10  -2  -2   74.39    2.70
  10  -2  -2   66.29    3.30
  10   2   2   85.39    4.70
  10   2   2   70.79    2.70
  10  -2  -2   70.69    2.70
  10   2   2   76.39    3.60
  10  -2  -2   73.59    2.90
  10  -2  -2   73.79    2.90
  11  -2   2   16.70    0.90
  11  -2   2   17.20    0.90
  11  -2   2   16.70    1.00
  11  -2   2   19.70    1.80
  11   2  -2   19.60    1.50
  11   2  -2   17.10    0.90
  11   2  -2   18.00    1.20
  11   2  -2   20.90    2.70
  11  -2   2   17.80    1.30
  11  -2  -2   18.30    1.20
  11  -2  -2   20.40    1.50
  11   2   2   19.40    1.60
  11  -2  -2   16.70    0.90
  11   2   2   20.60    1.60
  11  -2  -2   18.90    1.10
  11  -2  -2   17.30    2.10
  11  -2  -2   17.00    1.70
  11   2   2   18.50    0.90
  11  -2  -2   17.10    1.20
  11  -2  -2   18.00    1.00
   0  -3  -2   46.40    1.80
   0   3  -2   42.20    2.00
   0   3   2   47.90    1.90
   0   3  -2   46.50    1.90
   0  -3   2   47.10    2.60
   0   3  -2   49.50    2.10
   0  -3   2   43.70    2.00
   0   3   2   52.29    1.60
   0  -3  -2   44.00    1.90
   0   3   2   49.00    1.70
   0   3   2   49.30    1.70
   0  -3  -2   47.90    1.70
   0  -3  -2   48.20    2.00
   0  -3  -2   46.00    1.80
   0   3  -2   48.10    2.10
   0  -3  -2   45.40    2.00
   0  -3  -2   49.10    2.50
   0   3  -2   47.70    1.80
   0  -3   2   50.09    2.00
  -1   3   2  489.35   15.20
   1   3  -2  480.55   15.40
   1   3  -2  476.55   15.40
  -1   3   2  489.85   15.60
   1  -3   2  470.25   15.50
   1  -3   2  473.55   15.40
  -1  -3  -2  466.55   15.30
   1   3  -2  450.35   15.40
  -1  -3  -2  434.96   15.30
  -1   3   2  503.45   15.90
   1  -3   2  505.35   15.80
  -1   3   2  513.15   15.20
   1  -3   2  482.75   15.30
   1   3  -2  446.16   15.40
   1  -3   2  484.15   15.60
   1   3  -2  450.75   15.20
  -1  -3  -2  470.75   15.90
  -1  -3  -2  427.16   15.30
  -1   3   2  495.55   15.70
  -1   3   2  474.95   15.20
  -1   3   2  474.35   15.30
   1   3  -2  472.75   15.20
  -1  -3  -2  424.46   15.20
   1  -3   2  489.05   15.30
   1   3  -2  480.45   15.50
   1  -3   2  460.65   16.20
  -1   3   2  475.65   15.20
  -1  -3  -2  445.56   15.20
  -1   3  -2  476.75   15.20
   1  -3  -2  476.95   15.40
   1   3   2  464.05   15.20
   1  -3  -2  451.35   15.40
   1   3   2  479.25   15.20
   1  -3  -2  491.95   15.50
   1   3   2  468.15   15.40
  -1   3  -2  492.65   15.40
  -1   3  -2  477.05   15.50
   1  -3  -2  464.25   15.70
  -1  -3   2  444.06   15.30
  -1  -3   2  462.15   15.90
   1  -3  -2  478.95   15.80
   1  -3  -2  499.95   15.50
   1  -3  -2  479.65   15.80
  -1   3  -2  477.95   15.30
  -1   3  -2  489.25   15.90
   1  -3  -2  475.05   15.40
  -1   3  -2  481.05   15.40
   1  -3  -2  510.15   16.20
  -1  -3   2  413.46   15.40
   1   3   2  466.45   15.60
  -1   3  -2  465.05   15.70
  -2   3   2  213.88    6.90
  -2  -3  -2  208.68    7.50
   2  -3   2  212.08    7.50
   2  -3   2  222.88    7.60
  -2   3   2  203.38    6.90
   2  -3   2  206.78    7.40
   2  -3   2  206.18    7.30
  -2   3   2  205.48    6.90
   2   3  -2  210.78    7.00
   2   3  -2  213.58    7.10
   2   3  -2  204.48    7.00
  -2   3   2  209.78    6.90
  -2   3   2  209.48    7.50
   2  -3   2  213.38    7.10
  -2   3   2  215.48    7.50
   2  -3   2  213.58    7.10
   2  -3   2  207.78    7.20
  -2  -3  -2  182.88    6.80
   2  -3   2  208.48    7.40
   2  -3   2  200.18    8.10
  -2   3   2  219.38    7.00
   2   3  -2  210.38    7.50
  -2   3  -2  211.98    7.60
  -2  -3   2  190.88    6.80
  -2   3  -2  214.08    6.90
   2  -3  -2  217.48    8.00
  -2  -3   2  180.98    6.90
   2  -3  -2  205.88    7.00
   2  -3  -2  201.28    7.60
   2  -3  -2  198.18    7.60
  -2   3  -2  208.68    6.70
   2   3   2  219.58    7.20
  -2   3  -2  211.08    6.90
   2  -3  -2  203.88    7.00
   2  -3  -2  201.48    7.00
   2  -3  -2  211.98    6.90
  -2   3  -2  204.28    6.80
  -2   3  -2  209.68    7.00
   2  -3  -2  207.78    6.90
   2   3   2  212.38    7.10
  -2   3  -2  202.58    6.90
  -2   3  -2  198.98    7.00
   2  -3  -2  197.98    7.30
   3  -3   2   32.90    2.10
   3   3  -2   35.30    1.80
   3  -3   2   32.60    2.10
  -3   3   2   31.00    1.30
   3  -3   2   31.80    2.00
   3  -3   2   31.30    2.10
  -3   3   2   30.60    1.30
   3  -3   2   32.40    1.90
   3  -3   2   32.40    2.00
   3  -3   2   28.80    1.80
   3  -3   2   35.20    2.50
   3   3  -2   31.80    2.10
  -3   3   2   33.00    1.50
   3  -3   2   30.90    1.60
   3  -3   2   30.60    2.20
  -3   3   2   32.60    1.30
   3  -3   2   25.80    2.90
  -3   3   2   32.80    1.50
  -3   3   2   31.40    1.30
  -3   3   2   32.40    2.00
  -3  -3  -2   30.40    1.90
   3  -3   2   30.30    2.00
   3  -3  -2   33.10    1.80
  -3  -3   2   31.70    1.40
  -3   3  -2   30.90    1.30
  -3   3  -2   31.80    1.50
   3   3   2   32.00    2.00
   3  -3  -2   31.10    1.60
  -3   3  -2   32.50    2.10
   3  -3  -2   34.30    1.80
   3   3   2   33.70    1.90
   3  -3  -2   32.10    2.20
   3  -3  -2   30.00    1.60
  -3   3  -2   31.60    1.50
  -3   3  -2   32.70    1.60
   3  -3  -2   33.40    2.30
   3  -3  -2   35.30    2.40
   3  -3  -2   31.50    1.90
   3   3   2   35.70    1.80
   3  -3  -2   32.80    2.90
  -3   3  -2   32.80    1.60
  -3   3  -2   32.80    1.30
  -3   3  -2   33.50    1.50
   3  -3  -2   34.60    2.10
   3  -3  -2   26.20    2.40
   4   3  -2  302.27   11.40
   4  -3   2  300.57   11.00
  -4   3   2  307.77   10.30
   4  -3   2  306.07   10.70
   4  -3   2  320.87   11.10
  -4   3   2  300.87   10.30
  -4   3   2  316.17   10.20
   4  -3   2  320.77   11.80
  -4   3   2  306.27   11.30
   4  -3   2  303.77   11.30
   4  -3   2  317.47   11.20
   4   3  -2  326.27   10.80
  -4   3   2  311.47   10.20
   4  -3  -2  309.07   11.80
  -4   3  -2  307.27   10.10
  -4   3  -2  294.57   10.20
   4   3   2  325.77   10.60
   4   3   2  287.77   11.10
   4  -3  -2  292.47   10.60
  -4   3  -2  307.37   10.40
  -4  -3   2  279.37   10.20
   4  -3  -2  346.77   12.00
   4  -3  -2  312.17   10.90
   4  -3  -2  306.47   11.40
  -4   3  -2  305.27   10.20
   4  -3  -2  301.07   11.30
   4   3   2  315.77   11.20
   4  -3  -2  314.27   11.20
  -4   3  -2  295.67   10.40
  -4   3  -2  309.27   11.30
  -4   3  -2  317.47   10.10
   4  -3  -2  307.77   10.70
   5   3  -2  339.67   11.10
  -5   3   2  329.37   10.90
  -5   3   2  332.07   11.20
   5  -3   2  327.87   12.90
  -5   3   2  315.47   12.20
  -5   3   2  337.47   11.00
   5   3  -2  295.97   11.60
   5  -3   2  330.77   12.40
  -5   3   2  329.67   11.20
  -5   3   2  331.37   10.90
   5  -3   2  341.37   11.60
   5  -3   2  341.87   12.40
   5  -3   2  343.87   11.90
   5   3  -2  316.57   12.50
   5   3  -2  339.67   11.70
   5  -3   2  314.17   11.40
   5  -3   2  335.67   10.90
   5  -3   2  346.97   12.40
   5   3   2  323.17   13.00
   5  -3  -2  340.47   12.00
   5   3   2  331.07   11.10
  -5   3  -2  325.77   12.50
   5  -3  -2  377.96   13.30
   5  -3  -2  327.67   11.80
  -5   3  -2  325.77   11.10
   5  -3  -2  330.77   12.60
   5  -3  -2  318.27   14.00
   5  -3  -2  333.77   11.90
  -5   3  -2  342.77   10.90
   5   3   2  296.47   12.10
  -5   3  -2  331.07   11.40
   5  -3  -2  344.67   11.80
   5  -3  -2  327.87   11.00
   5   3   2  334.37   11.60
  -5   3  -2  336.47   11.10
   6  -3   2   92.19    4.50
  -6   3   2   89.89    3.90
  -6   3   2   95.69    3.80
   6   3  -2   91.09    3.70
  -6   3   2   91.79    3.60
   6  -3   2   97.49    4.00
   6  -3   2  109.59    5.90
   6   3  -2   95.49    4.30
   6  -3   2   95.39    4.60
   6   3  -2   95.09    4.30
   6  -3   2   90.69    3.60
   6   3  -2   94.29    4.30
   6   3  -2   95.09    4.90
   6  -3   2   99.89    3.70
  -6   3   2   93.19    3.50
   6   3  -2   95.29    3.60
   6  -3   2   94.69    3.80
   6  -3   2   92.29    4.70
   6  -3   2   80.19    3.70
   6  -3   2   93.09    3.40
   6   3  -2   86.69    3.30
   6  -3   2   89.69    5.00
   6   3   2  104.39    4.90
   6   3   2   99.19    6.00
  -6   3  -2   95.99    3.40
   6  -3  -2   98.29    3.80
  -6   3  -2   90.09    4.00
   6   3   2   94.49    3.40
   6   3   2  101.49    3.60
   6  -3  -2   94.29    4.50
   6  -3  -2   92.39    3.70
   6   3   2   96.29    4.20
   6  -3  -2   86.39    4.50
   6   3   2  101.99    4.90
   6  -3  -2   92.79    4.40
   6  -3  -2   96.09    4.60
   6  -3  -2   82.29    7.60
   6  -3  -2  102.69    4.20
   6   3   2   97.29    3.60
   6  -3  -2  102.49    4.00
   6  -3  -2   88.69    3.60
   6  -3  -2  101.39    5.60
  -6   3  -2   94.49    3.70
   6  -3  -2   92.09    3.60
  -7   3   2  108.99    4.10
   7  -3   2  119.69    6.50
   7   3  -2  113.89    4.40
   7   3  -2  116.49    5.70
   7  -3   2  110.29    4.20
   7  -3   2  113.99    4.10
   7  -3   2  116.39    5.60
   7   3  -2  106.79    5.00
   7   3  -2  111.99    4.20
   7   3  -2  105.99    4.00
   7  -3   2  110.29    4.00
   7   3  -2  111.39    4.90
   7  -3   2  110.29    5.20
   7  -3   2  113.99    5.50
   7   3  -2  114.69    4.90
   7  -3   2   96.89    4.40
   7  -3   2  113.59    4.40
   7  -3   2  111.09    4.40
   7  -3   2  111.49    4.90
   7  -3   2  111.69    5.20
   7  -3   2  115.49    6.30
   7  -3   2  112.59    4.10
   7   3  -2  115.89    6.90
  -7   3   2  114.99    4.50
   7  -3   2  112.69    6.00
   7  -3   2  115.29    4.30
   7  -3  -2  105.09    5.00
   7  -3  -2  112.79    4.00
   7  -3  -2   92.29    5.80
   7  -3  -2  111.19    5.40
   7   3   2  109.59    4.10
   7   3   2  108.69    4.90
   7   3   2  114.19    5.40
  -7   3  -2  106.89    3.90
   7  -3  -2  113.69    5.30
   7  -3  -2  106.49    4.00
   7   3   2  116.09    6.70
   7  -3  -2  108.39    4.00
   7  -3  -2  112.99    4.30
   7  -3  -2  102.59    5.00
   7  -3  -2  107.89    4.40
   7  -3  -2  108.99    4.20
   7  -3  -2  111.09    5.50
   7  -3  -2  106.99    4.00
  -7   3  -2  109.09    4.10
  -7   3  -2  113.69    4.40
   7  -3  -2  109.79    4.20
   7   3   2  108.79    4.70
   8  -3   2   75.39    4.30
   8  -3   2   75.69    3.10
   8  -3   2   75.99    2.90
   8   3  -2   77.69    4.50
   8   3  -2   77.29    4.30
  -8   3   2   79.29    3.40
   8   3  -2   75.99    3.80
   8  -3   2   79.49    3.90
   8  -3   2   76.69    3.50
   8  -3   2   77.59    4.40
   8  -3   2   78.49    3.10
   8  -3   2   72.99    4.50
   8   3  -2   79.99    5.70
   8   3  -2   78.59    3.30
  -8   3   2   79.19    3.00
   8  -3   2   80.99    4.90
   8  -3   2   73.79    4.30
   8  -3   2   87.29    4.30
   8  -3   2   74.29    5.10
   8  -3   2   63.39    3.30
   8  -3   2   71.39    4.50
   8  -3   2   75.79    2.90
   8  -3   2   76.79    3.20
   8   3   2   82.39    5.60
   8  -3  -2   76.69    4.20
  -8   3  -2   75.79    3.40
   8  -3  -2   67.19    4.80
   8  -3  -2   77.99    4.20
   8   3   2   81.79    4.30
   8  -3  -2   78.89    3.20
   8  -3  -2   72.89    4.50
   8  -3  -2   75.89    3.40
   8  -3  -2   79.19    3.30
   8  -3  -2   80.69    4.50
   8  -3  -2   77.99    3.40
   8  -3  -2   71.69    4.00
   8  -3  -2   76.59    3.00
   8  -3  -2   77.19    3.10
   8  -3  -2   77.69    3.00
   8   3   2   81.59    3.80
   9  -3   2  195.08    6.70
   9  -3   2  195.08    7.10
   9   3  -2  191.48    7.40
   9  -3   2  190.08    6.80
   9  -3   2  196.58    7.30
   9   3  -2  190.78    6.90
   9   3  -2  187.88    6.80
   9  -3   2  197.78    7.60
   9   3  -2  204.38    9.40
   9  -3   2  200.98    6.80
   9  -3   2  193.98    6.70
   9  -3   2  193.68    6.70
   9  -3   2  200.78    7.50
   9  -3   2  192.08    6.90
   9   3  -2  193.58    8.10
   9  -3   2  193.48    8.30
   9   3   2  190.18    7.30
   9  -3  -2  197.98    9.30
   9   3   2  203.98    7.90
   9  -3  -2  188.98    6.60
   9   3   2  191.78    6.70
   9  -3  -2  200.08    8.40
   9  -3  -2  194.98    6.90
   9  -3  -2  191.38    6.80
   9   3   2  207.18    9.20
   9  -3  -2  194.18    7.10
   9  -3  -2  193.98    6.70
   9  -3  -2  194.38    6.60
   9  -3  -2  184.08    6.70
   9  -3  -2  175.58    7.50
  10   3  -2    9.20    2.70
  10   3  -2    8.20    0.80
  10  -3   2    9.60    0.90
  10   3  -2    9.30    1.30
  10  -3   2   10.20    0.90
  10  -3   2    9.60    1.30
  10  -3   2    9.20    0.80
  10  -3   2    9.60    1.00
  10  -3   2   10.60    2.10
  10  -3   2    9.20    0.80
  10  -3   2   10.20    1.70
  10  -3   2   10.40    1.10
  10  -3  -2    9.70    0.90
  10  -3  -2   10.00    0.80
  10   3   2    9.80    1.50
  10  -3  -2    8.30    1.40
  10  -3  -2    8.00    1.80
  10   3   2   10.00    1.40
  10  -3  -2   10.60    1.10
  10   3   2   11.20    3.30
  10  -3  -2   10.20    0.90
  10  -3  -2    9.90    0.80
  10   3   2    8.50    0.70
  10  -3  -2    8.10    1.90
  10  -3  -2   11.30    1.20
  11   3  -2    3.00    0.80
  11  -3   2    2.20    0.50
  11   3  -2    3.90    0.90
  11  -3   2    2.20    0.60
  11  -3   2    2.40    0.70
  11  -3   2    2.30    1.10
  11   3  -2    3.70    1.00
  11  -3   2    2.90    0.70
  11  -3   2    2.80    0.50
  11   3   2    2.80    0.70
  11   3   2    3.30    0.90
  11  -3  -2    2.40    0.50
  11   3   2    2.30    0.50
  11  -3  -2    1.80    0.60
  11  -3  -2    2.40    0.60
  11  -3  -2    1.20    0.40
  11  -3  -2    3.60    0.80
  11  -3  -2    2.40    1.00
  11  -3  -2    2.30    0.80
  11  -3  -2    2.60    0.60
   0  -4  -2 3627.94  120.39
   0   4   2 3871.91  120.39
   0   4   2 3799.42  119.99
   0   4  -2 3882.41  120.09
   0  -4  -2 3704.43  120.19
   0   4   2 3712.93  120.09
   0  -4   2 3607.14  120.39
   0  -4  -2 3778.22  120.39
   0  -4   2 3760.72  120.39
   0  -4  -2 3769.32  121.19
   0   4   2 3893.31  120.09
   0  -4  -2 3618.74  120.19
   0   4  -2 3949.70  120.59
   0  -4   2 3719.13  121.59
   0   4  -2 3796.62  120.29
   0   4  -2 3748.22  120.19
   0  -4  -2 3517.15  120.89
   0   4  -2 3830.22  120.39
   0   4  -2 3677.43  120.09
   0   4   2 3724.73  120.09
   0   4   2 3925.21  119.99
   0  -4  -2 3796.12  120.29
   0  -4  -2 3858.31  121.19
   0   4  -2 3739.43  120.19
   0   4  -2 3713.93  120.09
   0   4  -2 3870.91  120.69
   0  -4   2 3793.62  121.09
  -1  -4  -2  341.27   13.00
  -1   4   2  350.96   11.90
   1   4  -2  370.86   11.40
   1   4  -2  380.56   11.50
  -1  -4  -2  344.07   11.50
  -1  -4  -2  353.16   11.60
  -1   4   2  336.37   11.30
  -1  -4  -2  341.17   12.10
   1  -4   2  345.27   11.70
  -1   4   2  340.17   11.30
   1  -4   2  339.57   11.80
   1   4  -2  377.66   11.60
  -1   4   2  352.16   11.40
   1   4  -2  368.86   11.50
   1   4  -2  354.86   11.80
  -1   4   2  341.77   11.40
  -1  -4  -2  376.76   11.70
   1   4  -2  357.56   11.30
   1  -4   2  323.67   12.50
   1   4  -2  372.16   11.70
  -1   4   2  356.36   11.90
   1  -4   2  331.77   11.60
   1  -4   2  326.37   11.70
  -1   4   2  342.37   11.30
  -1  -4  -2  330.07   11.40
  -1  -4  -2  338.17   11.60
   1  -4   2  330.07   11.50
   1   4  -2  361.16   11.30
  -1   4   2  354.86   11.40
   1  -4   2  330.17   11.80
   1  -4   2  333.07   11.50
   1  -4   2  348.97   12.30
   1  -4  -2  315.07   11.30
   1   4   2  352.86   11.10
  -1   4  -2  322.77   11.20
  -1   4  -2  340.27   11.10
   1  -4  -2  334.67   11.40
   1   4   2  368.56   11.80
   1   4   2  354.06   11.10
  -1  -4   2  365.96   11.30
  -1   4  -2  329.17   11.10
  -1   4  -2  337.67   11.20
  -1   4  -2  346.07   11.90
  -1  -4   2  334.37   11.30
   1   4   2  367.86   11.20
   1  -4  -2  329.77   12.00
   1  -4  -2  324.57   11.30
   1  -4  -2  343.77   11.40
   1  -4  -2  339.87   11.90
  -1   4  -2  348.27   11.50
  -1   4  -2  345.67   11.40
   1  -4  -2  326.17   11.70
   1  -4  -2  349.96   12.40
  -1   4  -2  348.87   11.30
  -1  -4   2  374.26   12.60
  -1   4  -2  350.26   11.40
   1   4   2  355.56   11.20
  -1  -4   2  356.46   11.30
   1  -4  -2  341.47   11.50
  -1  -4   2  341.77   12.00
  -1   4  -2  328.17   11.30
   1  -4  -2  334.17   12.10
   2  -4   2  253.57    8.70
  -2  -4  -2  235.98    8.70
   2   4  -2  262.57    8.60
  -2   4   2  265.17    8.60
   2  -4   2  258.37    9.10
   2  -4   2  246.88    9.10
   2  -4   2  262.47    8.80
   2   4  -2  261.07    8.50
   2   4  -2  266.37    9.00
   2  -4   2  242.58   10.10
  -2  -4  -2  241.98    8.60
  -2   4   2  265.77    8.50
  -2   4   2  263.67    8.50
   2  -4   2  258.27    9.50
  -2   4   2  274.67    9.30
   2  -4   2  267.97    9.10
   2   4  -2  265.67    8.80
  -2  -4  -2  244.18    9.50
  -2   4   2  277.17   10.40
  -2   4   2  266.67    8.50
   2  -4   2  261.87    9.50
  -2  -4  -2  248.18    8.70
   2  -4   2  258.67    9.30
  -2   4   2  261.97    8.60
  -2   4   2  260.87    8.60
   2  -4  -2  269.37    8.80
  -2   4  -2  270.67    8.60
   2  -4  -2  269.97    8.90
  -2  -4   2  241.98    8.40
   2  -4  -2  255.57    8.90
  -2  -4   2  224.88    8.60
  -2   4  -2  261.17    8.50
  -2   4  -2  258.87    8.60
   2  -4  -2  255.97    9.10
   2  -4  -2  265.27    8.70
   2  -4  -2  252.97    8.60
   2  -4  -2  264.97    9.80
  -2   4  -2  254.77    8.50
   2   4   2  258.47    8.80
   2  -4  -2  263.37    8.60
  -2  -4   2  217.78    8.50
  -2   4  -2  261.17    8.30
   2  -4  -2  243.08    8.60
  -2   4  -2  267.27    8.70
  -2   4  -2  256.07    8.50
  -2   4  -2  246.08    8.30
  -2   4  -2  237.98    8.40
   2  -4  -2  242.88    9.50
   2  -4  -2  270.87    9.50
   3  -4   2  560.74   18.90
   3  -4   2  551.24   18.80
   3  -4   2  587.34   19.30
   3  -4   2  580.84   19.30
  -3  -4  -2  520.35   19.40
  -3   4   2  571.74   18.50
  -3   4   2  567.94   18.50
   3  -4   2  558.34   18.70
   3  -4   2  660.83   21.20
  -3   4   2  585.04   19.50
  -3   4   2  588.24   18.60
   3  -4   2  557.44   19.70
  -3   4   2  562.94   19.40
   3  -4   2  571.04   19.10
   3  -4   2  572.14   19.70
  -3   4   2  579.04   18.70
   3  -4   2  560.84   19.00
   3   4  -2  601.34   19.10
   3  -4   2  547.15   19.40
   3  -4   2  551.14   19.20
  -3   4  -2  555.14   19.20
  -3   4  -2  564.14   18.40
  -3   4  -2  560.14   18.10
   3  -4  -2  577.34   19.00
   3  -4  -2  559.44   18.50
   3  -4  -2  548.55   18.50
  -3   4  -2  563.84   18.30
  -3   4  -2  571.54   18.30
   3   4   2  602.84   18.70
  -3   4  -2  577.14   18.40
   3  -4  -2  483.05   18.40
   3   4   2  576.14   18.60
   3  -4  -2  589.94   20.10
  -3  -4   2  505.05   18.20
   3  -4  -2  590.24   19.00
   3  -4  -2  567.74   19.60
  -3   4  -2  544.75   18.10
  -3  -4   2  485.15   18.40
   3  -4  -2  586.04   18.50
   3  -4  -2  586.64   18.70
   3  -4  -2  562.24   19.20
   4  -4   2  415.06   15.00
   4  -4   2  409.06   15.40
   4   4  -2  409.36   15.00
   4  -4   2  421.66   14.50
   4   4  -2  416.46   14.40
   4  -4   2  426.66   14.70
   4  -4   2  430.26   14.90
  -4   4   2  434.46   15.30
  -4   4   2  410.86   13.70
   4  -4   2  425.66   14.90
  -4   4   2  428.16   13.80
  -4   4   2  425.56   14.80
  -4   4   2  420.96   13.80
  -4   4   2  429.16   13.80
   4   4  -2  398.06   14.20
   4  -4   2  412.86   14.30
   4  -4   2  427.46   14.40
   4  -4  -2  420.16   14.40
   4  -4  -2  414.86   14.30
  -4   4  -2  423.46   13.60
   4  -4  -2  427.16   15.70
  -4   4  -2  409.76   13.80
   4  -4  -2  419.66   14.50
  -4   4  -2  416.56   13.70
   4  -4  -2  404.16   15.00
   4   4   2  427.76   14.30
  -4   4  -2  418.46   13.90
   4  -4  -2  424.76   14.50
  -4   4  -2  417.86   15.20
  -4   4  -2  420.06   14.10
   4  -4  -2  423.36   14.20
  -4   4  -2  421.76   13.90
   4  -4  -2  431.46   14.80
   4  -4  -2  407.66   15.00
  -5   4   2  156.78    6.60
  -5   4   2  154.58    5.90
   5  -4   2  163.58    7.10
   5  -4   2  158.28    7.50
  -5   4   2  161.88    5.80
  -5   4   2  163.98    5.60
  -5   4   2  160.48    5.60
  -5   4   2  159.28    5.50
   5   4  -2  154.48    6.30
  -5   4   2  165.38    6.20
   5  -4   2  155.58    7.80
   5  -4   2  156.48    6.30
   5  -4   2  163.48    6.70
   5  -4   2  160.98    7.10
  -5   4  -2  156.58    5.40
  -5   4  -2  159.98    5.60
  -5   4  -2  166.18    5.40
   5   4   2  155.88    6.10
   5  -4  -2  164.28    6.60
   5  -4  -2  156.88    6.40
   5  -4  -2  156.18    7.30
   5  -4  -2  154.78    7.70
  -5   4  -2  155.38    5.60
  -5   4  -2  152.68    5.50
   5  -4  -2  148.89    5.60
   5  -4  -2  165.38    6.50
  -5   4  -2  153.58    5.90
   5  -4  -2  154.18    6.30
   6  -4   2   44.90    1.90
   6  -4   2   54.09    4.10
   6  -4   2   43.40    3.30
   6  -4   2   46.90    2.10
  -6   4   2   47.90    2.30
   6  -4   2   44.70    3.90
   6   4  -2   49.70    3.00
   6  -4   2   44.40    2.10
  -6   4   2   47.60    2.00
   6   4  -2   44.50    1.90
   6   4  -2   48.50    3.50
   6  -4   2   48.00    2.00
   6   4  -2   48.30    2.10
   6  -4   2   42.90    3.30
   6  -4   2   48.70    3.20
   6   4  -2   47.60    2.80
   6  -4   2   46.50    1.90
   6   4  -2   49.70    4.60
   6   4  -2   45.40    4.20
   6  -4   2   45.00    4.00
   6  -4   2   42.50    2.30
   6  -4   2   48.40    3.40
   6  -4   2   44.50    2.90
  -6   4   2   47.40    2.00
   6   4  -2   45.30    2.80
   6  -4   2   44.10    3.60
   6  -4   2   47.60    2.80
   6  -4   2   45.10    2.30
   6   4  -2   50.49    2.20
   6   4   2   50.89    2.30
   6  -4  -2   45.80    3.30
  -6   4  -2   48.50    2.10
   6  -4  -2   45.00    2.10
   6  -4  -2   49.20    3.00
   6  -4  -2   44.90    1.90
   6  -4  -2   48.50    2.30
   6  -4  -2   45.60    2.00
   6   4   2   46.10    4.40
   6   4   2   45.70    2.70
   6   4   2   42.40    1.90
   6  -4  -2   47.40    3.00
   6  -4  -2   46.30    4.50
   6  -4  -2   48.00    2.00
   6  -4  -2   45.30    2.00
   6   4   2   47.00    2.70
  -6   4  -2   48.10    2.10
  -6   4  -2   46.40    1.90
   6  -4  -2   43.10    2.90
   7  -4   2  126.79    6.00
   7   4  -2  126.59    4.90
  -7   4   2  133.69    5.20
  -7   4   2  135.59    4.90
   7   4  -2  135.39    6.80
   7  -4   2  136.39    6.30
   7  -4   2  135.79    4.70
   7   4  -2  129.59    5.90
   7  -4   2  128.19    6.20
   7   4  -2  121.59    4.80
   7  -4   2  139.19    7.40
   7   4  -2  134.19    5.70
   7   4  -2  134.79    7.50
   7  -4   2  138.69    7.20
  -7   4   2  139.39    4.80
  -7   4  -2  134.59    4.80
   7  -4  -2  129.69    4.60
   7  -4  -2  131.89    4.90
   7  -4  -2  117.29    6.20
   7  -4  -2  130.69    6.00
  -7   4  -2  130.39    4.60
   7  -4  -2  128.09    5.90
   7  -4  -2  130.29    6.00
   7   4   2  130.19    6.00
   7   4   2  129.19    7.90
   7   4   2  118.79    4.50
  -7   4  -2  131.19    5.10
   7  -4  -2  130.99    5.80
   7  -4  -2  127.89    4.80
   8  -4   2   67.29    2.80
   8  -4   2   61.29    3.80
  -8   4   2   68.69    3.10
   8   4  -2   67.09    3.50
   8  -4   2   69.59    4.10
   8  -4   2   62.79    4.00
  -8   4   2   66.29    2.70
   8  -4   2   67.19    4.30
   8  -4   2   67.09    2.90
   8   4  -2   60.39    2.50
   8  -4   2   67.79    2.60
   8  -4   2   67.39    4.80
   8   4  -2   66.49    4.10
   8   4  -2   54.39    3.60
   8   4  -2   64.19    2.70
   8  -4   2   66.89    4.10
   8  -4   2   64.49    2.60
   8  -4   2   66.99    2.60
   8  -4   2   66.09    4.00
   8   4  -2   63.89    3.40
   8  -4   2   70.89    2.80
   8   4  -2   65.59    5.30
  -8   4   2   69.59    2.70
   8  -4   2   70.59    3.20
   8  -4   2   68.99    3.50
  -8   4  -2   65.09    2.70
   8  -4  -2   64.59    2.90
   8  -4  -2   68.29    2.80
   8  -4  -2   66.39    2.60
   8   4   2   59.99    3.30
   8  -4  -2   57.89    3.40
   8  -4  -2   68.49    2.60
   8   4   2   63.59    3.80
   8  -4  -2   68.59    4.30
   8   4   2   60.29    2.60
   8  -4  -2   64.69    2.70
   8  -4  -2   54.09    4.00
   8  -4  -2   68.39    4.10
   8   4   2   64.99    5.00
  -8   4  -2   65.79    3.10
  -8   4  -2   67.59    2.50
   8  -4  -2   63.29    3.80
   8  -4  -2   65.59    2.60
   8  -4  -2   63.59    2.90
   8  -4  -2   68.39    3.90
   9  -4   2   75.59    2.90
   9  -4   2   76.09    3.00
   9  -4   2   73.69    3.60
   9  -4   2   77.89    3.00
   9  -4   2   77.79    4.50
  -9   4   2   72.89    2.90
   9  -4   2   74.69    3.40
   9  -4   2   77.39    4.40
   9  -4   2   75.79    3.90
   9  -4   2   77.49    3.10
   9   4  -2   85.19    5.50
   9   4  -2   78.29    3.60
   9   4  -2   80.09    4.20
   9   4  -2   79.49    3.00
   9  -4   2   70.59    4.10
   9  -4   2   75.09    2.90
   9  -4   2   76.19    2.90
   9  -4   2   81.49    4.00
   9  -4  -2   78.49    6.00
   9   4   2   86.99    4.10
   9  -4  -2   76.49    4.60
   9   4   2   89.19    5.30
   9  -4  -2   71.99    3.00
   9  -4  -2   77.29    3.00
   9  -4  -2   78.49    3.00
   9   4   2   76.89    3.50
   9  -4  -2   75.89    3.10
   9  -4  -2   76.79    3.10
   9  -4  -2   77.49    4.10
   9  -4  -2   72.19    4.30
   9  -4  -2   76.79    3.20
   9   4   2   82.89    3.60
   9  -4  -2   75.69    3.40
  10  -4   2   19.80    1.20
  10  -4   2   20.00    1.70
  10  -4   2   19.50    2.10
  10  -4   2   17.90    1.60
  10  -4   2   19.50    1.90
  10  -4   2   19.70    1.10
  10  -4   2   19.90    1.20
  10   4  -2   17.90    1.00
  10  -4   2   15.70    1.90
  10   4  -2   20.20    1.60
  10  -4   2   18.60    1.80
  10   4  -2   21.00    2.00
  10   4  -2   19.80    2.60
  10  -4   2   20.40    1.10
  10  -4   2   19.90    1.20
  10  -4  -2   19.60    1.00
  10  -4  -2   15.10    1.00
  10  -4  -2   18.80    1.20
  10  -4  -2   19.40    1.10
  10  -4  -2   19.30    1.20
  10   4   2   20.10    2.50
  10   4   2   20.90    1.70
  10   4   2   18.00    1.40
  10  -4  -2   20.00    1.00
  10  -4  -2   14.80    1.40
  10  -4  -2   17.30    2.00
  10  -4  -2   16.40    1.60
   0  -5  -2  153.08    5.50
   0  -5  -2  148.69    5.40
   0  -5  -2  147.99    5.60
   0  -5   2  154.48    5.60
   0  -5   2  150.18    5.60
   0   5   2  152.68    5.00
   0  -5   2  153.98    5.50
   0  -5   2  149.88    5.70
   0  -5   2  156.58    6.50
   0  -5   2  144.99    5.80
   0   5   2  154.08    5.20
   0   5  -2  155.98    5.50
   0  -5  -2  149.88    5.40
   0   5  -2  151.08    5.10
   0  -5  -2  152.28    5.40
   0   5   2  155.78    5.20
   0  -5   2  153.88    5.40
   0  -5   2  142.19    6.60
   0   5  -2  159.78    5.40
   0   5  -2  153.18    5.60
   0   5   2  157.48    5.20
   0   5   2  156.48    5.50
   0  -5  -2  149.49    5.30
   0  -5   2  155.48    5.70
   0   5   2  155.98    5.80
   0   5  -2  149.69    5.00
   0   5   2  153.38    5.10
   0  -5  -2  151.08    5.80
   0   5  -2  156.08    5.20
   0   5  -2  154.28    5.10
   0   5  -2  149.59    5.20
   0   5   2  150.78    5.10
   0   5  -2  157.98    5.80
   0  -5  -2  157.28    6.70
   0  -5  -2  149.59    6.00
   1   5  -2  346.87   11.10
  -1   5   2  331.27   11.70
  -1  -5  -2  339.77   12.70
   1  -5   2  341.87   11.70
  -1   5   2  325.17   11.10
   1  -5   2  356.36   11.60
   1   5  -2  342.47   11.30
   1  -5   2  342.57   12.50
   1  -5   2  333.77   11.70
  -1  -5  -2  330.87   11.50
   1   5  -2  340.47   11.10
   1   5  -2  348.17   11.50
  -1   5   2  298.27   11.10
  -1  -5  -2  323.67   11.30
  -1  -5  -2  327.17   11.60
  -1   5   2  343.07   11.20
   1  -5   2  348.07   11.90
  -1  -5  -2  332.37   11.50
  -1   5   2  340.57   11.10
  -1   5   2  357.46   11.20
   1   5  -2  363.76   11.70
   1  -5   2  344.07   11.70
   1   5  -2  341.77   11.20
   1  -5   2  344.47   11.40
  -1  -5  -2  345.57   11.30
  -1   5   2  353.36   11.90
  -1   5   2  358.46   11.20
   1   5  -2  342.37   11.10
   1   5   2  343.07   11.00
   1  -5  -2  344.37   11.30
   1  -5  -2  334.47   11.30
  -1   5  -2  326.37   11.10
  -1  -5   2  337.87   11.30
   1  -5  -2  331.57   11.30
  -1  -5   2  333.57   11.50
   1  -5  -2  344.27   11.50
  -1   5  -2  347.87   10.90
   1  -5  -2  330.17   11.30
  -1  -5   2  338.67   11.50
  -1   5  -2  343.37   11.20
   1   5   2  358.86   11.70
  -1   5  -2  342.87   11.10
   1  -5  -2  338.57   12.70
  -1  -5   2  315.77   12.40
   1   5   2  341.57   11.00
  -1   5  -2  349.17   11.50
   1  -5  -2  307.87   12.80
   1  -5  -2  326.67   11.70
   1  -5  -2  330.57   11.90
   1   5   2  339.57   11.00
  -1  -5   2  321.77   11.40
  -1   5  -2  350.66   11.10
   1   5   2  351.56   11.10
  -1   5  -2  349.96   11.90
   1  -5  -2  329.97   11.50
  -1   5  -2  346.87   11.90
  -1   5  -2  340.17   11.20
  -2   5   2  101.49    3.60
  -2  -5  -2  101.09    3.80
  -2   5   2  106.69    4.40
   2  -5   2  103.19    5.00
   2   5  -2  106.89    4.00
  -2   5   2  105.69    3.70
  -2   5   2  102.09    3.70
  -2  -5  -2   99.09    3.90
  -2   5   2  102.59    3.60
   2   5  -2  106.59    4.00
   2  -5   2  105.19    4.60
   2   5  -2   99.99    3.70
   2  -5   2  104.09    5.00
   2  -5   2   99.99    4.00
  -2   5   2  104.89    3.70
  -2   5   2  104.89    3.70
  -2   5   2  103.79    4.50
   2  -5   2  101.79    3.90
   2  -5   2  100.09    4.30
   2  -5   2  105.39    4.10
  -2  -5  -2   95.99    4.90
  -2   5  -2   99.99    3.50
  -2   5  -2  101.59    3.50
   2  -5  -2   98.99    3.90
  -2   5  -2  101.39    3.80
  -2  -5   2   89.89    3.90
   2  -5  -2  103.49    4.20
   2  -5  -2   97.69    3.80
   2  -5  -2  101.39    4.40
  -2   5  -2   99.69    4.50
  -2   5  -2   99.59    3.70
   2  -5  -2  102.89    3.90
  -2   5  -2  103.29    3.40
   2   5   2  104.49    4.10
  -2   5  -2  101.69    3.60
   2  -5  -2  102.89    3.80
  -2   5  -2  102.89    3.70
   2  -5  -2  100.39    5.20
   2  -5  -2  103.59    4.10
  -2  -5   2   88.59    3.70
  -2  -5   2   99.09    3.70
   2   5   2  101.99    3.60
  -2   5  -2  103.59    3.70
   2  -5  -2  100.79    4.70
   2   5   2  104.19    3.50
  -2  -5   2   95.49    3.70
  -2  -5   2   82.99    4.60
   2  -5  -2  104.99    3.90
   3  -5   2  394.86   13.00
  -3   5   2  388.46   12.70
   3  -5   2  393.66   13.70
  -3   5   2  370.66   13.80
   3  -5   2  386.06   13.10
   3  -5   2  394.06   13.60
   3  -5   2  382.66   14.10
   3  -5   2  375.56   13.20
  -3   5   2  391.56   12.80
   3  -5   2  382.96   13.40
   3  -5   2  379.16   13.80
   3  -5   2  419.46   14.40
  -3   5   2  386.86   12.70
   3  -5   2  392.96   13.30
  -3   5   2  388.56   12.80
  -3   5   2  393.36   12.80
   3  -5   2  388.16   14.40
  -3   5   2  374.26   12.60
   3   5  -2  366.06   13.10
  -3   5   2  386.16   12.90
  -3   5   2  395.76   13.70
   3  -5  -2  391.66   12.80
  -3   5  -2  376.46   12.30
  -3   5  -2  387.66   12.40
  -3   5  -2  378.06   12.60
  -3   5  -2  375.66   12.50
   3  -5  -2  372.76   12.80
   3  -5  -2  382.56   12.90
  -3  -5   2  329.27   12.70
   3  -5  -2  367.66   13.40
   3   5   2  375.06   12.70
   3  -5  -2  386.96   13.00
  -3   5  -2  385.36   12.30
  -3   5  -2  369.06   13.60
   3  -5  -2  373.76   14.00
   3  -5  -2  386.66   14.70
   3   5   2  376.46   13.00
   3  -5  -2  381.76   12.90
  -3   5  -2  385.56   12.60
   3  -5  -2  371.26   13.50
   3  -5  -2  371.66   12.90
  -3   5  -2  384.46   12.60
   3  -5  -2  388.96   13.40
   4  -5   2  153.28    6.60
  -4   5   2  158.88    5.50
   4  -5   2  157.08    6.60
  -4   5   2  147.69    5.50
   4  -5   2  155.98    6.70
  -4   5   2  154.78    5.30
   4  -5   2  155.08    6.20
   4  -5   2  163.08    6.70
  -4   5   2  152.78    5.70
   4  -5   2  156.68    7.20
   4  -5   2  158.18    6.10
  -4   5   2  157.28    5.40
  -4   5   2  152.08    5.40
  -4   5   2  156.88    6.50
  -4   5   2  159.48    5.50
   4   5  -2  159.08    6.10
   4  -5   2  154.28    6.30
   4  -5  -2  156.08    6.00
   4  -5  -2  151.88    6.50
   4  -5  -2  149.19    6.10
  -4   5  -2  155.18    5.50
   4   5   2  154.58    5.80
   4  -5  -2  154.48    7.30
   4  -5  -2  157.48    6.10
   4  -5  -2  150.38    6.10
  -4   5  -2  151.28    5.50
   4  -5  -2  155.48    6.80
   4  -5  -2  149.39    6.70
  -4   5  -2  155.08    5.50
  -4   5  -2  147.09    5.70
  -4   5  -2  158.78    5.30
   4  -5  -2  154.78    6.10
   5  -5   2  187.68    7.10
   5  -5   2  185.48    6.40
   5   5  -2  195.18    7.40
  -5   5   2  182.98    7.70
   5  -5   2  182.88    6.70
   5  -5   2  189.38    8.20
  -5   5   2  186.98    6.50
   5   5  -2  197.08    8.00
   5  -5   2  186.68    7.40
   5   5  -2  194.48    7.30
  -5   5   2  181.38    6.40
  -5   5   2  188.28    6.60
   5  -5   2  191.58    7.60
  -5   5   2  206.08    7.20
  -5   5   2  183.88    6.80
   5   5  -2  185.68    6.40
  -5   5   2  183.78    6.60
   5  -5   2  182.28    7.80
   5  -5   2  187.18    8.30
   5   5  -2  191.38    7.30
   5  -5   2  195.38    8.30
   5   5  -2  188.88    9.10
  -5   5   2  189.78    6.60
   5   5  -2  192.28    6.60
   5  -5   2  192.88    7.90
   5  -5   2  194.68    6.60
   5   5  -2  194.18    6.60
   5   5  -2  194.98    7.20
   5  -5   2  193.98    8.90
   5   5   2  191.88    6.50
  -5   5  -2  187.78    7.00
   5  -5  -2  183.38    9.80
   5  -5  -2  181.18    7.70
   5  -5  -2  176.58    6.50
   5  -5  -2  181.48    7.40
   5   5   2  194.78    9.00
   5  -5  -2  189.68    7.50
  -5   5  -2  187.28    6.60
  -5   5  -2  185.88    6.60
   5  -5  -2  184.18    8.50
   5  -5  -2  178.48    8.20
   5   5   2  193.78    7.10
  -5   5  -2  186.68    6.60
   5  -5  -2  186.48    7.50
   5  -5  -2  181.38    6.70
   5  -5  -2  187.78    7.20
  -5   5  -2  193.18    6.30
   5   5   2  188.68    7.00
   5   5   2  188.08    7.10
   5   5   2  182.48    6.30
  -6   5   2  128.49    4.60
   6   5  -2  121.99    4.90
   6  -5   2  125.99    5.80
  -6   5   2  127.59    4.60
  -6   5   2  129.29    4.50
   6   5  -2  132.99    5.40
   6  -5   2  122.09    6.50
   6  -5   2  128.29    6.00
   6   5  -2  130.69    5.50
   6   5  -2  131.79    6.20
   6  -5   2  129.39    6.80
   6  -5   2  123.89    6.90
   6  -5   2  125.09    5.60
   6  -5   2  129.49    4.60
   6   5  -2  128.69    5.90
   6  -5   2  123.19    5.20
   6  -5   2  122.19    4.50
   6  -5   2  127.69    6.00
   6   5  -2  128.09    4.70
  -6   5   2  127.29    4.60
   6   5  -2  128.59    5.60
   6  -5   2  125.09    7.30
   6   5  -2  130.59    7.40
   6  -5   2  123.09    4.80
   6  -5   2  130.49    5.80
   6  -5   2  132.79    4.50
   6  -5   2  122.79    4.60
  -6   5   2  124.69    4.90
   6  -5   2  119.19    4.80
   6  -5  -2  122.49    5.80
   6  -5  -2  131.79    4.70
   6   5   2  124.19    4.40
   6  -5  -2  126.89    5.60
   6  -5  -2  117.69    4.50
   6  -5  -2  122.79    6.60
  -6   5  -2  123.89    6.30
   6   5   2  130.99    5.40
  -6   5  -2  125.19    4.60
   6  -5  -2  127.39    4.70
   6  -5  -2  129.89    6.20
   6   5   2  129.69    4.60
   6   5   2  127.79    5.30
   6  -5  -2  120.59    4.40
   6  -5  -2  119.59    7.90
  -6   5  -2  128.99    4.40
   6  -5  -2  126.19    4.50
  -6   5  -2  126.39    4.70
   6  -5  -2  107.29    5.20
   6  -5  -2  125.89    5.70
   6   5   2  128.19    7.20
   7   5  -2   64.59    2.70
   7   5  -2   62.29    4.10
   7   5  -2   60.49    3.30
   7   5  -2   63.79    3.40
   7  -5   2   58.69    2.50
   7  -5   2   63.49    5.40
   7  -5   2   58.99    2.90
   7   5  -2   59.59    2.40
   7  -5   2   65.99    4.10
   7  -5   2   62.19    4.10
   7  -5   2   61.89    2.90
  -7   5   2   64.49    2.50
   7  -5   2   61.19    2.40
   7  -5   2   59.49    3.20
   7  -5   2   60.49    3.90
  -7   5   2   61.59    2.60
   7  -5   2   57.49    3.80
   7  -5   2   60.99    2.40
   7  -5   2   61.99    2.50
   7   5  -2   62.39    3.50
   7  -5   2   64.59    2.60
  -7   5   2   61.39    2.90
   7   5  -2   58.69    3.50
   7   5  -2   62.19    5.40
   7  -5  -2   63.89    2.90
   7  -5  -2   59.99    2.60
   7   5   2   61.89    3.30
   7   5   2   62.39    2.40
   7  -5  -2   52.79    4.00
   7  -5  -2   60.79    3.70
   7  -5  -2   62.99    2.70
   7  -5  -2   61.39    2.50
  -7   5  -2   62.89    2.70
   7  -5  -2   62.39    4.10
   7  -5  -2   66.59    4.00
   7   5   2   64.29    5.20
  -7   5  -2   61.79    3.00
   7  -5  -2   52.99    3.30
   7  -5  -2   61.59    2.90
  -7   5  -2   65.89    2.50
   7  -5  -2   61.49    3.80
   7  -5  -2   60.99    2.50
   8   5  -2   67.39    3.80
   8   5  -2   71.79    3.50
   8  -5   2   70.59    3.20
   8  -5   2   65.89    2.60
   8  -5   2   66.49    2.60
   8  -5   2   60.49    3.80
   8   5  -2   75.39    3.70
   8  -5   2   61.29    3.90
   8  -5   2   68.49    2.80
   8   5  -2   70.19    2.60
  -8   5   2   64.89    3.10
  -8   5   2   65.89    2.80
   8  -5   2   68.99    2.70
   8  -5   2   70.59    4.20
   8  -5   2   67.59    2.90
   8  -5   2   61.09    3.90
   8  -5   2   64.69    3.40
  -8   5   2   65.29    2.70
   8  -5   2   68.49    2.80
   8  -5   2   69.49    4.20
   8  -5   2   67.29    4.90
   8   5  -2   75.29    5.50
   8  -5   2   67.79    4.40
   8   5  -2   72.89    4.20
   8  -5  -2   67.29    2.80
   8   5   2   75.59    5.30
   8  -5  -2   63.29    3.90
   8  -5  -2   68.29    5.20
   8   5   2   68.59    2.60
   8  -5  -2   65.29    3.00
  -8   5  -2   67.19    2.80
   8  -5  -2   69.99    4.20
   8  -5  -2   68.99    3.10
  -8   5  -2   67.89    2.60
  -8   5  -2   69.09    3.20
   8  -5  -2   68.99    4.30
   8  -5  -2   65.39    2.60
   8  -5  -2   68.59    2.90
   8   5   2   69.69    3.40
   8  -5  -2   67.19    2.70
   9  -5   2  188.38    7.30
   9  -5   2  189.08    6.50
   9  -5   2  192.38    7.50
   9   5  -2  198.38    8.90
   9  -5   2  180.08    6.70
   9  -5   2  190.58    7.20
   9   5  -2  195.68    7.10
   9  -5   2  180.88    6.40
   9  -5   2  166.48    7.00
  -9   5   2  180.68    6.30
   9  -5   2  171.18    7.60
   9  -5   2  186.48    6.30
   9  -5   2  167.28    6.20
   9   5  -2  195.58    7.60
   9  -5   2  187.68    6.50
   9  -5   2  185.78    7.90
   9  -5   2  185.68    7.60
   9  -5   2  184.68    6.30
   9  -5  -2  186.58    6.30
   9  -5  -2  186.58    6.80
   9  -5  -2  198.68    7.30
   9  -5  -2  178.88    7.60
   9  -5  -2  180.08    6.50
   9  -5  -2  187.18    7.40
   9   5   2  197.08    8.70
   9  -5  -2  184.48    7.90
   9  -5  -2  180.18    6.40
   9  -5  -2  185.48    6.60
   9  -5  -2  185.88    6.30
   9   5   2  186.98    7.00
  10   5  -2   11.60    2.20
  10  -5   2    6.20    1.40
  10  -5   2    8.70    1.60
  10   5  -2   10.80    1.50
  10  -5   2   10.20    1.30
  10  -5   2    8.40    0.70
  10  -5   2    9.70    0.80
  10  -5   2    8.60    0.80
  10  -5   2   11.20    1.30
  10   5  -2    9.50    1.20
  10  -5   2    9.20    0.90
  10  -5   2    9.60    1.20
  10  -5   2    8.30    1.30
  10  -5   2    9.00    0.90
  10  -5  -2    7.60    0.70
 -10   5  -2    9.90    0.70
  10  -5  -2   10.00    1.10
  10   5   2   10.80    1.20
  10  -5  -2    6.30    1.10
  10   5   2   11.50    2.10
  10  -5  -2    8.60    0.70
  10  -5  -2    8.50    1.40
  10  -5  -2    9.90    1.70
  10  -5  -2    8.20    0.90
  10  -5  -2    8.70    0.80
  10  -5  -2    5.80    1.40
  10  -5  -2    7.50    0.80
   0  -6  -2   19.70    1.70
   0  -6  -2   21.20    3.00
   0   6  -2   21.40    1.00
   0  -6   2   22.20    1.70
   0  -6  -2   20.70    1.60
   0  -6  -2   21.00    1.60
   0  -6   2   21.80    1.50
   0   6  -2   23.20    0.90
   0   6  -2   21.30    1.30
   0  -6  -2   19.90    1.50
   0  -6  -2   21.50    1.30
   0  -6  -2   22.20    1.90
   0  -6   2   21.30    2.60
   0   6  -2   20.30    1.10
   0  -6  -2   20.50    1.30
   0   6   2   21.90    1.10
   0   6   2   21.60    1.60
   0  -6   2   22.10    2.00
   0  -6   2   21.30    1.60
   0   6  -2   21.00    1.30
   0   6   2   21.60    1.10
   0  -6   2   20.90    1.30
   0   6   2   21.40    1.00
   0  -6  -2   20.00    1.30
   0   6   2   21.00    1.00
   0  -6   2   20.30    1.80
   0  -6   2   22.10    1.50
   0   6  -2   21.10    1.60
   0   6  -2   22.20    1.10
  -1  -6  -2  810.62   27.90
  -1   6   2  876.11   27.70
   1  -6   2  849.61   28.20
   1  -6   2  845.92   28.00
   1  -6   2  866.51   28.40
  -1   6   2  845.02   28.50
   1   6  -2  835.52   27.50
   1   6  -2  859.41   28.30
  -1   6   2  852.01   27.60
   1  -6   2  858.81   28.70
  -1  -6  -2  846.72   29.90
   1   6  -2  867.91   27.80
  -1   6   2  834.12   28.30
  -1  -6  -2  825.62   28.30
  -1   6   2  949.01   28.00
   1  -6   2  870.11   28.40
   1  -6   2  839.12   28.40
   1   6  -2  866.81   27.60
   1   6  -2  873.01   27.60
  -1   6   2  864.61   27.60
  -1   6   2  854.31   27.50
   1  -6   2  868.61   29.60
  -1  -6  -2  858.21   27.90
  -1  -6  -2  827.82   28.10
   1  -6  -2  832.42   27.80
  -1   6  -2  807.52   27.40
  -1  -6   2  842.92   28.40
   1  -6  -2  852.51   28.70
  -1  -6   2  811.42   27.90
   1  -6  -2  875.31   30.00
   1  -6  -2  881.61   28.80
   1   6   2  874.61   27.40
  -1   6  -2  840.82   28.30
   1  -6  -2  800.72   27.80
  -1  -6   2  834.82   29.60
  -1   6  -2  822.52   27.50
  -1  -6   2  862.71   27.80
  -1   6  -2  874.91   27.60
  -1   6  -2  851.81   28.40
  -1   6  -2  885.91   27.70
   1   6   2  862.91   27.40
   1   6   2  861.51   27.50
  -1   6  -2  878.01   27.50
  -1  -6   2  853.21   27.90
  -1  -6   2  873.31   27.80
   1  -6  -2  869.31   28.10
   1  -6  -2  854.71   27.80
  -1   6  -2  838.22   27.50
  -1   6  -2  829.02   27.30
   1  -6  -2  831.72   28.70
   1  -6  -2  834.32   27.80
   1   6   2  882.41   28.20
  -2   6   2  716.83   23.20
   2  -6   2  709.33   23.50
   2   6  -2  730.23   23.40
   2  -6   2  699.13   24.50
  -2  -6  -2  685.43   23.50
  -2   6   2  717.53   23.30
  -2   6   2  794.12   23.50
   2  -6   2  724.53   24.20
  -2   6   2  724.93   23.30
  -2   6   2  759.32   23.40
   2  -6   2  704.93   25.50
   2   6  -2  740.53   23.40
  -2   6   2  706.53   24.20
   2  -6   2  739.83   24.20
   2   6  -2  686.43   23.50
  -2  -6  -2  700.93   23.70
   2   6  -2  749.13   24.00
   2  -6   2  717.13   23.60
  -2  -6  -2  656.33   25.30
   2  -6   2  719.43   23.80
  -2   6   2  749.62   23.20
   2  -6   2  709.83   23.90
   2  -6   2  693.53   24.20
  -2   6   2  708.93   23.20
   2  -6   2  682.13   24.30
  -2   6  -2  718.23   23.00
  -2   6  -2  690.13   24.10
  -2   6  -2  700.23   22.80
  -2  -6   2  688.93   23.30
   2   6   2  731.33   23.00
  -2  -6   2  678.93   24.30
   2  -6  -2  741.23   23.40
   2  -6  -2  687.13   23.30
   2  -6  -2  710.73   23.50
  -2  -6   2  668.23   24.60
   2   6   2  733.33   23.80
   2  -6  -2  737.73   23.80
   2  -6  -2  744.43   24.70
   2  -6  -2  693.43   25.40
  -2  -6   2  704.83   23.30
  -2   6  -2  688.53   22.90
   2  -6  -2  720.63   24.20
  -2   6  -2  722.83   23.10
   2  -6  -2  750.22   23.40
  -2   6  -2  696.43   23.00
   2  -6  -2  715.13   23.60
   2   6   2  711.73   23.30
  -2   6  -2  724.73   23.20
  -2  -6   2  625.34   25.00
   2  -6  -2  732.73   23.80
   2  -6  -2  734.63   23.50
  -2   6  -2  714.83   23.20
   3   6  -2  175.18    6.00
   3  -6   2  177.78    8.20
  -3   6   2  177.78    6.10
  -3   6   2  180.18    6.10
   3  -6   2  172.48    6.60
   3  -6   2  169.98    6.70
  -3   6   2  173.78    6.00
   3  -6   2  177.28    7.70
  -3   6   2  178.28    6.10
   3  -6   2  179.18    7.30
   3  -6   2  179.08    6.40
   3  -6   2  175.68    6.80
  -3   6   2  157.58    7.50
  -3   6   2  171.38    6.10
   3  -6   2  176.98    6.90
  -3   6   2  176.48    6.20
   3   6  -2  178.28    6.40
  -3   6   2  183.58    6.30
  -3   6   2  180.38    7.10
   3  -6   2  176.98    7.10
  -3   6  -2  177.08    6.20
   3  -6  -2  169.78    7.80
   3  -6  -2  174.98    7.10
  -3   6  -2  177.38    5.80
  -3  -6   2  156.08    6.20
   3  -6  -2  173.48    6.90
   3  -6  -2  175.58    6.60
  -3  -6   2  176.68    7.50
   3  -6  -2  174.78    7.30
  -3   6  -2  174.88    6.10
  -3   6  -2  179.28    6.00
  -3   6  -2  176.38    6.00
  -3   6  -2  175.88    7.30
  -3   6  -2  176.38    5.90
  -3  -6   2  166.28    6.80
   3  -6  -2  173.08    8.80
   3  -6  -2  172.98    7.10
  -3   6  -2  175.38    6.10
   3   6   2  168.68    7.30
   3  -6  -2  173.58    6.60
  -3   6  -2  166.28    8.50
   3   6   2  167.48    6.10
   3  -6  -2  174.98    6.50
   3  -6  -2  175.98    6.60
   4  -6   2   21.80    2.40
   4   6  -2   22.50    1.30
   4   6  -2   20.00    1.10
   4  -6   2   22.80    1.90
   4  -6   2   17.80    2.00
   4  -6   2   22.20    2.70
   4  -6   2   23.00    2.60
  -4   6   2   21.10    1.30
   4   6  -2   21.00    1.70
  -4   6   2   20.50    1.10
   4  -6   2   22.40    2.90
   4  -6   2   24.20    2.50
   4   6  -2   21.80    1.20
  -4   6   2   22.70    1.20
  -4   6   2   22.40    1.30
   4   6  -2   20.50    3.10
   4  -6   2   21.40    2.40
   4   6  -2   20.40    1.30
  -4   6   2   21.70    1.20
   4   6  -2   19.70    1.80
   4   6  -2   20.70    1.40
   4   6  -2   20.30    1.20
  -4   6   2   19.90    1.00
  -4   6   2   22.80    2.00
  -4   6   2   20.90    1.60
   4  -6   2   19.80    2.20
   4   6  -2   22.20    1.90
   4  -6  -2   25.80    3.10
   4  -6  -2   23.60    1.90
   4  -6  -2   24.10    1.90
   4  -6  -2   24.20    2.00
  -4   6  -2   21.10    1.30
  -4   6  -2   23.00    1.20
  -4   6  -2   22.60    1.30
   4  -6  -2   23.20    2.40
  -4   6  -2   20.70    1.70
   4   6   2   20.90    1.50
   4  -6  -2   22.00    3.00
  -4   6  -2   19.50    2.20
   4   6   2   19.70    1.80
   4  -6  -2   23.50    2.60
   4   6   2   20.20    1.10
   4   6   2   22.00    1.10
   4  -6  -2   20.90    2.50
   4  -6  -2   21.00    2.00
  -4   6  -2   22.80    1.00
  -4   6  -2   23.20    1.30
   5   6  -2  306.47   10.90
   5   6  -2  303.17   10.10
   5   6  -2  300.37   10.80
   5   6  -2  303.97    9.90
   5  -6   2  307.67   11.30
   5   6  -2  304.47   10.00
   5  -6   2  302.77   10.10
   5   6  -2  305.17   10.00
  -5   6   2  309.37   10.20
   5   6  -2  304.07    9.90
   5   6  -2  306.57   10.90
  -5   6   2  299.67   10.20
   5  -6   2  303.17   12.20
   5   6  -2  296.57    9.90
  -5   6   2  302.27   10.50
   5   6  -2  309.67   12.90
  -5   6   2  303.57   10.20
   5  -6   2  299.97   10.30
  -5   6   2  301.67   10.10
   5  -6   2  307.47   11.70
   5  -6   2  279.67   11.50
   5  -6   2  291.67   12.80
   5  -6   2  314.67   12.30
   5  -6   2  295.17   11.10
   5  -6   2  289.87   10.80
  -5   6   2  290.37   11.50
   5  -6   2  298.27   12.10
   5   6  -2  307.87   10.10
  -5   6   2  308.57   10.10
   5  -6  -2  301.17   11.30
  -5   6  -2  297.37   10.00
   5  -6  -2  293.17   11.50
  -5   6  -2  308.87   10.40
  -5   6  -2  302.67   10.10
  -5   6  -2  300.87   10.30
   5   6   2  318.17   11.80
   5   6   2  304.87   10.00
   5   6   2  300.17    9.90
   5  -6  -2  306.37   11.70
   5  -6  -2  305.07   13.20
   5   6   2  303.87   10.10
   5  -6  -2  297.07   11.60
   5   6   2  308.07   12.90
   5  -6  -2  302.47   11.10
   5   6   2  299.67   10.00
   5  -6  -2  300.67   12.30
  -5   6  -2  304.77   10.30
   5   6   2  296.87   10.70
   5  -6  -2  303.07   12.40
   5   6   2  299.77   11.00
  -6   6   2   38.90    1.70
   6  -6   2   37.60    4.20
   6   6  -2   36.50    2.70
   6  -6   2   37.10    3.00
   6   6  -2   39.10    2.60
   6  -6   2   35.10    4.10
   6   6  -2   36.90    2.70
  -6   6   2   36.40    1.70
   6  -6   2   32.50    3.20
   6   6  -2   38.40    2.00
   6  -6   2   35.00    1.80
   6  -6   2   33.30    2.50
  -6   6   2   34.40    2.00
   6   6  -2   38.90    4.90
   6  -6   2   32.30    2.70
   6  -6   2   34.70    3.20
   6   6  -2   34.10    2.50
   6  -6   2   35.80    1.70
   6  -6   2   35.50    4.30
  -6   6   2   36.30    1.80
   6   6  -2   38.90    3.30
  -6   6   2   36.80    2.20
   6  -6   2   35.40    2.20
   6  -6  -2   35.30    3.40
   6   6   2   37.30    2.50
  -6   6  -2   36.00    1.60
   6   6   2   39.00    1.90
   6  -6  -2   36.30    2.90
  -6   6  -2   36.90    1.80
   6  -6  -2   37.80    3.20
   6  -6  -2   34.60    1.80
  -6   6  -2   35.40    1.70
   6  -6  -2   28.20    2.40
  -6   6  -2   31.80    3.10
  -6   6  -2   36.30    1.90
   6   6   2   37.80    4.30
   6  -6  -2   36.60    4.10
   6   6   2   37.00    2.50
   6  -6  -2   34.50    2.10
   6  -6  -2   29.90    3.30
   6  -6  -2   34.10    2.80
  -7   6   2    0.30    0.40
   7  -6   2    0.30    1.30
   7   6  -2    1.40    0.60
   7  -6   2    0.80    0.90
   7  -6   2   -1.50    1.40
   7  -6   2   -1.10    2.10
   7   6  -2    1.90    1.20
   7  -6   2    1.10    1.10
   7   6  -2    2.80    0.80
  -7   6   2   -0.10    0.40
   7   6  -2    0.10    1.90
   7   6  -2   -0.50    1.20
   7   6  -2    0.20    0.80
   7  -6   2   -0.10    0.80
   7   6  -2    0.50    1.00
   7  -6   2    1.00    0.50
   7   6  -2    0.10    0.90
   7  -6   2    0.60    0.60
   7  -6   2    0.40    1.60
   7  -6   2    0.80    0.50
   7  -6   2    1.10    0.70
  -7   6   2   -0.40    0.70
   7  -6  -2    0.40    0.60
   7  -6  -2    0.00    0.60
   7  -6  -2    0.30    1.20
   7  -6  -2    1.50    0.80
   7  -6  -2   -0.40    1.50
   7  -6  -2    2.20    1.90
   7  -6  -2   -0.50    1.10
  -7   6  -2    0.60    0.40
   7  -6  -2   -0.20    1.10
   7  -6  -2    0.60    1.40
   7   6   2    0.50    0.50
   7  -6  -2    1.10    0.90
  -7   6  -2    0.30    0.50
   7   6   2    0.80    1.90
   7  -6  -2    0.70    0.80
   7   6   2    0.30    0.80
   7  -6  -2    0.30    0.40
   7   6   2   -0.50    0.60
   8  -6   2   71.49    2.80
  -8   6   2   69.29    2.90
   8   6  -2   76.29    4.20
   8  -6   2   68.89    2.90
   8   6  -2   74.49    5.50
  -8   6   2   69.09    3.20
   8  -6   2   75.49    4.40
   8   6  -2   74.69    2.60
   8  -6   2   68.59    2.70
   8  -6   2   63.59    4.30
   8  -6   2   67.89    4.00
   8  -6   2   72.59    5.00
   8  -6   2   68.89    3.20
   8  -6   2   71.69    2.70
  -8   6   2   70.29    3.10
   8  -6   2   64.69    4.10
   8   6  -2   74.59    3.60
   8  -6   2   63.19    3.50
   8  -6   2   70.69    2.90
   8  -6   2   67.19    5.00
   8   6  -2   74.89    3.60
   8  -6  -2   68.89    2.70
  -8   6  -2   66.09    2.90
   8   6   2   73.99    5.20
   8   6   2   70.79    3.40
   8  -6  -2   71.59    4.30
   8  -6  -2   69.09    3.10
   8   6   2   73.79    2.60
   8  -6  -2   66.59    2.80
   8  -6  -2   72.29    6.00
  -8   6  -2   64.79    3.20
   8  -6  -2   66.49    2.80
   8  -6  -2   67.19    3.00
   8  -6  -2   74.69    5.20
  -8   6  -2   69.19    2.80
   8  -6  -2   67.49    2.70
   8  -6  -2   83.79    5.80
   9  -6   2   96.59    4.00
   9  -6   2   98.29    4.80
   9  -6   2   87.09    4.80
   9  -6   2   98.39    4.30
   9  -6   2   91.09    3.60
   9  -6   2   81.89    4.20
   9  -6   2   90.49    4.70
   9   6  -2   97.99    5.70
  -9   6   2   91.39    3.40
   9   6  -2  104.19    5.70
   9   6  -2   96.09    4.10
   9  -6   2   93.79    3.50
   9  -6   2   94.19    4.40
   9  -6   2   97.79    3.90
   9  -6  -2   96.09    3.90
  -9   6  -2   98.29    3.30
   9   6   2   93.69    4.00
  -9   6  -2   88.19    3.40
   9  -6  -2  103.29    4.50
   9  -6  -2   90.19    3.50
   9  -6  -2   85.09    3.50
   9  -6  -2   95.79    3.60
   9  -6  -2   99.19    4.70
   9  -6  -2   98.69    5.90
  10  -6   2   25.80    2.60
  10  -6   2   23.70    2.50
  10  -6   2   19.90    2.50
  10  -6   2   21.70    1.10
 -10   6   2   24.40    1.00
  10  -6   2   22.90    1.90
  10  -6   2   21.00    1.30
  10  -6   2   21.20    2.00
  10   6  -2   27.70    2.90
  10  -6  -2   25.40    2.10
 -10   6  -2   25.50    1.00
  10   6   2   26.10    1.60
  10  -6  -2   22.10    1.10
  10  -6  -2   23.80    1.40
  10  -6  -2   23.90    1.30
   0  -7  -2  400.16   13.80
   0  -7  -2  390.86   13.50
   0   7   2  399.66   14.00
   0  -7  -2  389.86   14.30
   0  -7  -2  391.36   13.50
   0  -7   2  411.16   16.10
   0   7   2  400.26   13.00
   0   7  -2  386.66   13.00
   0  -7  -2  386.06   16.00
   0  -7   2  403.86   14.20
   0   7  -2  400.66   13.10
   0   7   2  397.06   13.00
   0   7   2  383.16   13.20
   0  -7   2  406.96   13.70
   0  -7   2  398.06   13.50
   0   7  -2  397.56   13.90
   0   7  -2  394.66   12.90
   0  -7   2  410.76   14.00
   0  -7   2  368.06   14.20
   0   7  -2  391.96   13.20
   0  -7  -2  392.46   13.50
   0  -7   2  405.16   13.70
   0  -7   2  394.76   14.00
   0  -7  -2  379.16   13.80
  -1   7   2    7.80    1.00
   1   7  -2    8.30    1.20
   1   7  -2    9.10    0.80
   1  -7   2   10.80    1.10
   1  -7   2    8.70    1.40
   1  -7   2   11.30    1.80
  -1   7   2   10.70    0.70
   1  -7   2    9.30    2.30
  -1   7   2   10.40    0.80
   1   7  -2   10.00    1.30
  -1   7   2    9.50    0.60
  -1  -7  -2    7.80    2.60
  -1  -7  -2    8.50    1.00
   1   7  -2    9.20    0.90
  -1  -7  -2   11.20    1.90
   1   7  -2    9.80    0.80
   1  -7   2    8.10    1.30
   1  -7   2   10.00    1.80
  -1  -7  -2    9.50    1.40
   1  -7   2   10.40    1.60
   1  -7   2   11.00    1.40
  -1   7   2    8.80    1.30
  -1   7   2   10.70    0.70
   1   7   2    9.40    1.20
  -1   7  -2   10.70    1.10
   1   7   2    9.60    0.70
  -1   7  -2   10.00    0.90
  -1   7  -2    9.20    0.80
   1  -7  -2    7.40    1.10
  -1   7  -2    9.70    0.80
   1  -7  -2   10.40    1.90
   1  -7  -2    8.20    2.60
  -1  -7   2    9.30    1.30
   1  -7  -2    9.60    1.10
   1  -7  -2    9.90    1.50
  -1  -7   2    8.40    1.00
  -1   7  -2    9.60    0.60
   1  -7  -2    9.20    1.40
  -1  -7   2    8.60    1.60
   1  -7  -2    9.30    1.30
   1   7   2    8.40    0.70
  -1  -7   2    8.40    2.50
   1  -7  -2    9.00    1.60
  -1   7  -2    9.50    0.70
   1  -7  -2    9.60    1.20
   1   7   2    8.60    0.60
  -1   7  -2   10.10    1.40
  -1  -7   2    7.40    1.20
  -1  -7   2    9.70    1.30
  -2  -7  -2   26.20    4.10
  -2   7   2   24.60    1.30
   2  -7   2   25.90    2.30
   2   7  -2   27.10    1.30
  -2   7   2   24.70    2.00
   2  -7   2   25.40    3.80
  -2   7   2   26.00    1.40
  -2  -7  -2   23.10    2.10
   2  -7   2   27.60    2.30
   2   7  -2   29.50    1.80
   2  -7   2   24.70    1.90
  -2   7   2   24.70    1.20
   2  -7   2   25.30    2.50
  -2   7   2   26.10    1.30
   2  -7   2   25.60    2.40
  -2  -7  -2   27.50    1.70
   2  -7   2   24.90    2.20
  -2   7   2   25.10    1.40
   2  -7   2   25.70    1.70
   2  -7   2   26.60    2.70
   2  -7  -2   25.90    1.90
   2  -7  -2   25.10    2.50
  -2   7  -2   24.70    1.20
   2  -7  -2   25.40    1.80
  -2   7  -2   26.00    1.40
  -2  -7   2   21.00    3.70
  -2  -7   2   23.80    2.10
   2  -7  -2   27.60    2.10
  -2   7  -2   25.30    1.10
   2  -7  -2   26.20    2.00
  -2   7  -2   25.20    2.20
   2  -7  -2   26.40    1.90
   2  -7  -2   25.40    2.90
   2  -7  -2   24.50    4.20
  -2   7  -2   25.20    1.30
   2   7   2   29.70    2.00
   2  -7  -2   23.60    1.90
   2  -7  -2   26.30    2.20
  -2  -7   2   27.10    1.70
  -2  -7   2   27.70    2.20
   2  -7  -2   24.90    2.40
  -2   7  -2   26.00    1.40
  -2   7  -2   27.00    1.40
   2   7   2   30.50    1.80
   3   7  -2   59.59    2.20
   3   7  -2   63.59    2.40
   3   7  -2   58.19    2.20
   3   7  -2   58.19    2.30
   3   7  -2   61.39    3.00
   3  -7   2   57.69    3.50
   3   7  -2   60.69    2.40
   3  -7   2   57.79    5.30
   3   7  -2   58.29    2.20
   3   7  -2   59.79    2.30
   3   7  -2   57.29    2.20
   3   7  -2   59.99    2.20
  -3   7   2   59.19    2.50
   3   7  -2   60.29    2.20
   3  -7   2   59.99    3.10
  -3   7   2   59.09    2.40
   3   7  -2   60.69    3.00
  -3   7   2   59.19    2.20
   3  -7   2   61.39    3.10
   3  -7   2   63.39    3.90
   3  -7   2   60.09    3.30
   3   7  -2   60.09    4.30
  -3   7   2   56.89    2.40
   3  -7   2   59.89    4.30
  -3   7   2   59.59    2.40
  -3   7   2   58.49    3.40
   3  -7   2   59.29    3.40
  -3   7   2   61.49    2.50
  -3   7   2   59.89    2.60
   3   7  -2   61.69    2.40
   3  -7   2   63.99    3.80
  -3   7  -2   59.89    2.40
   3  -7  -2   60.79    3.20
   3   7   2   58.69    2.20
  -3   7  -2   63.59    2.50
   3  -7  -2   57.39    3.90
   3  -7  -2   60.69    3.40
   3   7   2   61.29    2.20
   3  -7  -2   59.19    3.90
  -3  -7   2   56.29    2.80
   3   7   2   60.69    2.20
   3   7   2   58.59    2.20
  -3   7  -2   60.29    2.40
   3  -7  -2   56.89    3.10
  -3  -7   2   69.19    4.00
   3   7   2   63.29    2.90
  -3   7  -2   59.19    3.60
   3  -7  -2   59.09    3.10
   3   7   2   60.69    2.20
  -3  -7   2   53.79    3.10
   3   7   2   63.19    2.20
   3   7   2   59.19    2.20
  -3   7  -2   56.59    2.10
  -3   7  -2   60.39    2.20
   3   7   2   60.19    2.30
   3  -7  -2   58.69    3.30
  -3   7  -2   53.89    2.20
  -3   7  -2   61.19    2.40
   3  -7  -2   59.79    3.90
   3  -7  -2   61.89    4.50
   3   7   2   60.79    2.90
   3   7   2   57.79    2.20
   3  -7  -2   58.89    6.00
   4  -7   2   96.19    5.30
  -4   7   2   93.69    3.50
   4  -7   2   95.59    4.40
  -4   7   2   95.19    3.60
   4  -7   2   95.09    5.20
   4  -7   2   88.69    4.40
  -4   7   2   87.69    3.40
   4   7  -2   86.99    3.20
   4   7  -2   90.39    3.30
   4   7  -2   90.59    5.80
   4   7  -2   88.09    3.30
   4  -7   2   89.39    4.90
   4   7  -2   90.69    3.40
   4  -7   2   98.69    5.90
   4   7  -2   93.09    4.10
   4   7  -2   87.59    3.20
  -4   7   2   88.89    3.70
   4   7  -2   88.19    3.20
   4   7  -2   89.19    3.40
   4  -7   2   80.39    4.90
  -4   7   2   89.59    3.30
  -4   7   2   94.59    3.40
   4  -7   2   83.09    5.30
   4   7  -2   88.69    4.10
   4   7  -2   88.59    3.20
   4  -7   2   94.49    4.30
   4   7  -2   90.89    3.20
  -4   7   2   82.49    6.20
   4  -7   2   87.59    5.20
   4  -7   2   99.19    6.40
   4   7  -2   97.89    4.80
  -4   7  -2   93.69    3.60
   4   7   2   87.99    3.20
   4   7   2   88.79    3.20
  -4   7  -2   94.49    3.50
   4  -7  -2   89.99    4.60
   4  -7  -2   94.59    6.90
   4  -7  -2   92.59    4.20
  -4   7  -2   92.39    3.50
   4  -7  -2   91.49    5.00
   4   7   2   89.19    3.20
   4   7   2   87.69    3.20
   4   7   2   89.89    3.20
   4  -7  -2   91.39    4.60
   4  -7  -2   88.29    5.20
   4   7   2   91.39    4.00
  -4   7  -2   92.39    3.50
  -4   7  -2   92.09    3.20
   4   7   2   86.99    4.00
   4   7   2   91.29    3.30
  -4   7  -2   90.79    4.20
   4  -7  -2   88.69    4.40
   4   7   2   89.19    3.40
  -4   7  -2   95.69    3.40
   4  -7  -2   87.79    4.70
   4   7   2   88.99    3.40
  -4   7  -2   93.79    6.90
   4   7   2   88.69    3.20
   4   7   2   88.79    3.20
   4  -7  -2   86.09    5.80
  -4   7  -2   93.59    3.30
  -5   7   2  156.48    5.40
   5   7  -2  146.99    6.10
   5  -7   2  135.89    7.00
   5  -7   2  147.19    7.60
  -5   7   2  151.18    5.50
   5  -7   2  140.59    5.50
   5   7  -2  145.69    8.10
   5   7  -2  147.09    5.40
  -5   7   2  158.88    5.50
   5   7  -2  146.59    5.10
   5   7  -2  142.39    5.30
   5  -7   2  160.28    6.60
  -5   7   2  144.99    6.80
   5  -7   2  150.18    7.70
   5   7  -2  150.58    5.30
   5  -7   2  128.69    6.30
   5  -7   2  163.18    7.70
  -5   7   2  150.28    5.20
   5   7  -2  155.18    6.10
   5   7  -2  149.79    5.10
  -5   7   2  145.79    5.60
   5  -7   2  152.88    7.10
   5   7  -2  152.58    5.20
   5   7  -2  150.98    5.20
  -5   7   2  145.59    5.30
   5  -7   2  154.98    8.30
   5   7  -2  147.39    5.10
   5  -7   2  161.08    6.30
   5   7  -2  149.39    6.10
   5  -7   2  157.48    6.70
   5   7  -2  153.88    5.90
  -5   7  -2  156.38    5.30
  -5   7  -2  150.58    5.60
   5  -7  -2  148.99    7.60
   5  -7  -2  154.28    7.10
   5   7   2  151.88    5.20
   5  -7  -2  157.68    6.90
   5  -7  -2  147.59    6.70
   5   7   2  154.98    5.30
  -5   7  -2  147.39    7.10
   5  -7  -2  139.99    7.90
  -5   7  -2  152.78    5.70
   5  -7  -2  149.79    7.10
   5   7   2  155.68    5.40
   5   7   2  160.08    6.20
   5  -7  -2  148.09    8.50
  -5   7  -2  161.48    5.40
   5   7   2  163.38    8.40
  -5   7  -2  153.48    5.60
   5  -7  -2  145.09    7.00
   5   7   2  151.18    5.70
   5   7   2  153.98    5.20
   5   7   2  150.38    6.10
   6  -7   2  115.39    5.90
   6  -7   2  116.89    7.30
   6  -7   2   98.79    5.20
   6  -7   2  112.59    5.50
  -6   7   2  111.89    4.10
   6   7  -2  111.69    7.20
   6   7  -2  111.09    4.00
   6  -7   2  111.69    5.60
  -6   7   2  112.49    4.20
   6  -7   2  110.89    7.40
   6   7  -2  112.89    4.20
   6  -7   2  115.09    5.50
   6   7  -2  114.69    4.30
   6  -7   2  108.09    4.40
   6  -7   2  116.09    7.00
   6  -7   2  122.79    6.60
   6   7  -2  113.29    4.20
   6   7  -2  119.09    5.10
  -6   7   2  106.89    4.50
  -6   7   2  115.59    4.30
  -6   7   2  115.59    4.30
   6   7  -2  116.69    5.10
   6   7  -2  118.09    4.00
   6  -7   2  116.59    4.30
   6   7  -2  110.49    4.80
   6  -7   2  106.89    6.00
   6  -7  -2  112.49    6.50
   6  -7  -2  111.39    4.50
   6  -7  -2  110.79    5.60
  -6   7  -2  115.49    4.40
  -6   7  -2  118.49    4.30
  -6   7  -2  115.99    4.40
   6  -7  -2  106.49    5.80
   6  -7  -2  118.19    5.60
  -6   7  -2  125.39    4.20
  -6   7  -2  110.59    4.70
   6  -7  -2  116.69    6.70
  -6   7  -2  109.69    6.10
   6   7   2  117.69    4.10
   6   7   2  111.59    4.00
   6   7   2  125.09    5.30
   6  -7  -2  115.29    6.40
   6   7   2  117.49    7.10
   6   7   2  119.79    5.70
   6   7   2  116.09    4.30
   7  -7   2  126.89    7.20
   7   7  -2  130.19    4.70
   7  -7   2  128.59    7.80
  -7   7   2  138.39    4.60
   7  -7   2  129.29    5.60
   7  -7   2  115.29    5.70
   7   7  -2  131.89    4.50
   7  -7   2  131.39    5.00
  -7   7   2  128.69    5.10
   7   7  -2  118.59    5.20
   7  -7   2  125.49    6.20
   7   7  -2  130.89    5.50
  -7   7   2  125.59    5.30
  -7   7   2  132.89    4.70
   7   7  -2  130.99    5.50
   7  -7   2  121.69    6.20
   7   7  -2  130.09    5.50
   7   7  -2  133.29    7.70
   7  -7   2  129.49    4.60
   7  -7   2  118.89    6.50
   7  -7   2  132.89    6.10
   7  -7   2  130.29    4.90
   7  -7  -2  122.39    7.20
   7  -7  -2  119.49    4.80
   7   7   2  127.09    4.50
   7  -7  -2  123.99    4.90
  -7   7  -2  128.49    4.40
   7  -7  -2  128.79    6.00
  -7   7  -2  130.19    4.50
  -7   7  -2  128.09    5.10
   7   7   2  139.09    4.70
   7  -7  -2  121.89    5.90
  -7   7  -2  125.49    4.90
   7   7   2  138.09    7.60
   7  -7  -2  130.59    6.10
  -7   7  -2  130.89    4.80
   7  -7  -2  123.39    6.20
   7   7   2  132.59    5.40
   7  -7  -2  115.89    4.90
   8  -7   2   32.50    3.10
   8  -7   2   29.30    1.50
   8  -7   2   31.20    3.40
   8   7  -2   32.70    3.90
   8  -7   2   32.10    2.20
   8   7  -2   31.30    2.20
  -8   7   2   31.60    2.00
  -8   7   2   31.80    1.40
   8   7  -2   32.70    2.30
   8  -7   2   30.20    2.80
   8  -7   2   30.20    3.10
   8   7  -2   32.10    1.40
   8  -7   2   29.80    2.90
  -8   7   2   30.90    1.90
   8  -7   2   29.90    2.00
   8  -7   2   28.10    2.50
   8  -7   2   31.10    1.80
   8  -7  -2   33.50    3.20
   8  -7  -2   31.10    2.70
  -8   7  -2   33.60    1.40
   8  -7  -2   32.20    3.10
   8  -7  -2   26.40    3.00
   8   7   2   32.10    2.10
   8   7   2   32.40    3.80
   8  -7  -2   26.20    2.70
  -8   7  -2   33.80    1.50
   8   7   2   32.80    1.50
   8  -7  -2   28.00    1.60
   8  -7  -2   32.00    1.80
  -8   7  -2   35.60    2.00
   8  -7  -2   33.80    1.90
   9  -7   2   77.79    4.10
   9  -7   2   72.59    2.90
   9  -7   2   73.49    4.00
   9  -7   2   75.19    2.80
  -9   7   2   78.49    2.70
   9  -7   2   77.79    4.60
   9  -7   2   77.69    3.80
   9  -7   2   72.79    3.90
   9  -7   2   78.49    3.80
   9   7  -2   74.89    3.30
  -9   7   2   78.39    3.20
   9   7  -2   74.69    4.70
   9  -7   2   69.19    4.00
   9  -7   2   68.49    3.10
   9  -7   2   75.29    3.20
  -9   7  -2   80.89    2.70
   9   7   2   79.39    3.30
   9  -7  -2   71.79    3.90
   9  -7  -2   76.69    2.90
   9  -7  -2   79.59    3.90
   9  -7  -2   78.19    3.80
   9   7   2   74.89    2.70
   9  -7  -2   80.99    3.20
   9  -7  -2   65.49    4.30
   9  -7  -2   73.49    4.20
  10   7  -2   29.50    1.50
  10  -7   2   30.70    1.90
  10   7  -2   31.90    2.40
  10  -7   2   28.60    1.60
  10  -7  -2   27.00    1.60
  10   7   2   29.30    1.40
  10  -7  -2   30.60    2.20
  10  -7  -2   26.50    1.20
   0   8  -2  132.19    4.70
   0   8   2  130.69    5.00
   0  -8  -2  133.59    6.00
   0   8  -2  131.79    4.60
   0   8  -2  140.79    4.60
   0  -8   2  135.39    5.40
   0  -8  -2  136.89    6.60
   0   8  -2  130.99    4.50
   0   8  -2  133.19    4.80
   0   8   2  131.09    4.50
   0   8   2  131.89    4.50
   0  -8   2  137.49    6.40
   0   8  -2  136.59    4.50
   0   8   2  134.29    5.80
   0   8   2  133.69    4.80
   0  -8   2  136.69    5.70
   0  -8  -2  132.09    5.50
   0  -8   2  128.39    8.40
   0   8  -2  134.99    5.10
   0  -8  -2  138.69    5.60
   0   8   2  132.09    4.50
   0   8   2  140.29    4.80
   0   8   2  135.99    4.50
   0  -8  -2  130.69    5.30
   0  -8   2  140.29    5.90
   0   8   2  133.39    4.50
   0   8  -2  130.89    4.50
   0  -8   2  137.29    6.30
   0   8  -2  131.69    4.70
   0   8  -2  130.29    4.80
   0   8  -2  128.19    5.70
   0  -8  -2  123.99    8.70
   0   8   2  130.59    4.70
   0   8  -2  128.79    4.50
   0   8  -2  134.59    4.50
   0   8   2  130.69    4.50
   0   8   2  123.79    4.50
   0   8   2  135.99    4.80
   0  -8   2  132.89    6.00
  -1   8   2   41.70    1.80
   1   8  -2   38.30    1.80
   1  -8   2   34.50    5.40
  -1   8   2   40.20    1.60
   1   8  -2   36.30    1.60
  -1   8   2   40.40    1.60
   1   8  -2   37.80    2.20
   1   8  -2   39.30    1.60
   1  -8   2   40.20    2.50
   1   8  -2   37.70    1.50
  -1   8   2   39.40    1.60
  -1   8   2   40.70    1.60
   1   8  -2   38.30    2.50
  -1  -8  -2   34.20    2.90
   1   8  -2   39.10    1.60
  -1   8   2   38.60    2.00
  -1   8   2   38.80    2.60
   1   8  -2   37.40    1.60
  -1   8   2   40.10    1.50
   1  -8   2   42.00    3.10
   1  -8   2   40.50    3.40
   1   8  -2   36.30    1.80
   1   8  -2   36.80    1.70
  -1   8   2   39.00    1.90
  -1  -8  -2   35.50    5.60
   1  -8   2   41.30    2.30
   1   8  -2   36.20    1.60
  -1  -8  -2   35.00    2.20
   1  -8   2   37.40    3.10
  -1   8   2   39.30    1.70
   1  -8   2   38.90    2.80
   1   8  -2   38.70    1.60
  -1   8   2   37.40    1.60
   1  -8   2   39.30    2.70
  -1  -8  -2   35.80    2.60
  -1   8   2   40.20    1.70
   1  -8   2   40.10    3.00
   1   8  -2   37.60    1.70
   1   8  -2   38.20    1.60
   1   8   2   36.20    1.70
  -1   8  -2   38.60    2.60
   1  -8  -2   40.40    3.60
   1  -8  -2   37.50    2.60
   1   8   2   39.40    2.10
  -1  -8   2   36.20    2.20
   1   8   2   36.60    1.70
  -1   8  -2   36.80    1.60
  -1  -8   2   41.70    3.10
   1  -8  -2   39.70    3.20
   1   8   2   35.50    1.50
   1  -8  -2   38.40    2.60
  -1   8  -2   39.60    1.80
   1  -8  -2   42.20    5.80
  -1   8  -2   40.20    1.50
   1  -8  -2   37.70    2.30
   1   8   2   36.30    1.60
   1   8   2   36.00    1.60
  -1   8  -2   39.80    1.70
   1   8   2   36.50    2.50
   1   8   2   37.90    1.60
   1  -8  -2   37.80    2.70
  -1  -8   2   39.50    3.00
   1   8   2   36.40    1.60
   1  -8  -2   40.60    2.60
  -1   8  -2   38.10    1.60
   1   8   2   31.40    1.50
   1  -8  -2   38.90    3.10
  -1   8  -2   39.10    1.60
  -1   8  -2   37.30    2.00
   1   8   2   36.00    1.60
  -1   8  -2   38.40    1.50
  -1   8  -2   36.00    1.60
  -1   8  -2   38.60    1.70
   1   8   2   37.40    1.70
   1   8   2   35.40    2.10
   1   8   2   32.90    1.50
  -1  -8   2   36.70    5.50
   2   8  -2   56.79    2.20
  -2   8   2   54.69    2.30
  -2   8   2   56.29    2.60
   2   8  -2   55.69    2.80
   2   8  -2   55.39    2.40
   2  -8   2   55.19    3.00
  -2   8   2   56.79    2.10
   2  -8   2   58.49    4.40
   2  -8   2   61.79    3.90
   2  -8   2   60.59    3.50
  -2   8   2   53.49    3.30
  -2   8   2   56.29    2.30
   2  -8   2   56.49    3.80
  -2   8   2   56.39    2.20
  -2   8   2   57.69    2.20
   2   8  -2   59.09    2.20
   2   8  -2   56.89    2.20
  -2  -8  -2   49.30    3.10
  -2  -8  -2   53.99    6.60
   2  -8   2   58.39    3.70
   2   8  -2   55.39    2.10
   2  -8   2   55.29    6.20
   2   8  -2   54.89    2.10
   2   8  -2   58.79    2.20
   2   8  -2   55.89    2.20
  -2  -8  -2   54.19    3.50
   2  -8   2   56.69    3.80
  -2   8   2   56.29    2.20
   2   8  -2   55.79    2.20
   2  -8   2   60.39    3.20
  -2   8   2   58.09    2.50
   2   8  -2   56.59    2.30
   2  -8  -2   56.69    6.90
  -2   8  -2   54.59    2.40
   2   8   2   52.49    2.10
   2   8   2   54.49    3.20
   2   8   2   55.29    3.20
   2  -8  -2   57.19    3.90
  -2   8  -2   58.19    2.40
  -2  -8   2   44.00    6.10
  -2   8  -2   55.69    2.30
  -2  -8   2   53.89    2.90
  -2   8  -2   54.39    2.00
   2   8   2   60.99    2.40
  -2   8  -2   56.59    3.40
   2   8   2   55.09    2.10
   2   8   2   52.69    2.10
   2   8   2   55.29    2.10
  -2   8  -2   56.59    2.10
   2  -8  -2   53.89    3.50
  -2  -8   2   53.39    3.30
   2  -8  -2   59.99    3.40
   2  -8  -2   56.79    4.50
   2   8   2   54.29    2.20
  -2  -8   2   55.89    3.40
   2  -8  -2   55.89    3.00
   2  -8  -2   55.79    3.10
  -2   8  -2   58.19    2.10
   2   8   2   54.99    2.30
   2  -8  -2   58.39    3.90
   2   8   2   51.79    2.10
   2   8   2   53.79    2.10
  -2   8  -2   57.59    2.20
   2   8   2   55.79    2.10
   2  -8  -2   55.09    3.20
   3   8  -2   65.29    4.80
   3   8  -2   65.39    2.50
   3  -8   2   71.69    4.00
   3   8  -2   67.59    2.60
  -3   8   2   70.89    2.70
   3   8  -2   70.29    2.70
  -3   8   2   68.49    2.90
   3  -8   2   71.99    3.70
  -3   8   2   71.29    4.00
   3   8  -2   67.09    2.50
   3  -8   2   66.29    3.60
   3  -8   2   70.69    4.50
  -3   8   2   69.79    2.50
   3   8  -2   68.79    2.90
   3  -8   2   71.09    5.00
  -3   8   2   68.09    2.90
   3  -8   2   68.09    4.30
   3   8  -2   66.29    2.60
   3   8  -2   66.29    2.70
  -3   8   2   69.99    2.70
   3   8  -2   66.79    2.60
   3  -8   2   71.59    4.30
  -3   8   2   71.19    2.90
   3   8  -2   70.29    3.40
  -3   8   2   70.39    2.80
  -3   8   2   68.79    2.50
   3  -8   2   73.59    3.50
   3   8  -2   68.99    2.60
  -3  -8  -2   59.69    3.70
   3  -8   2   68.29    4.50
   3   8  -2   68.49    2.60
   3   8  -2   67.99    3.30
   3   8  -2   65.09    2.60
   3  -8   2   74.69    3.60
   3  -8  -2   71.29    3.90
  -3   8  -2   68.09    2.40
   3   8   2   68.69    3.30
   3   8   2   64.69    2.50
   3   8   2   65.09    2.50
   3  -8  -2   62.99    3.80
   3  -8  -2   70.29    5.40
  -3  -8   2   63.99    3.30
   3  -8  -2   72.99    3.70
  -3  -8   2   53.89    5.20
   3   8   2   66.69    2.50
   3  -8  -2   68.79    4.00
  -3   8  -2   69.49    2.80
   3   8   2   67.09    3.30
  -3  -8   2   69.49    4.00
   3  -8  -2   70.19    4.60
   3  -8  -2   69.09    3.50
   3  -8  -2   73.19    3.90
   3  -8  -2   68.39    4.50
  -3   8  -2   70.29    2.50
   3   8   2   64.59    2.50
   3  -8  -2   72.59    4.80
  -3   8  -2   69.69    2.80
  -3   8  -2   69.19    2.70
  -3   8  -2   71.29    2.70
   3   8   2   66.09    2.60
   3   8   2   66.89    2.70
   3   8   2   67.59    2.70
  -3   8  -2   69.09    2.90
   3   8   2   66.39    2.50
   3   8   2   67.49    2.50
   3   8   2   66.29    2.50
  -3   8  -2   69.69    4.10
  -4   8   2   39.30    3.00
   4   8  -2   41.20    2.60
   4  -8   2   46.30    4.60
   4   8  -2   40.70    1.80
   4   8  -2   40.50    1.70
   4  -8   2   45.40    3.80
   4   8  -2   41.90    1.70
   4  -8   2   39.80    3.90
   4   8  -2   40.60    1.70
   4  -8   2   40.30    3.20
  -4   8   2   39.30    1.70
   4  -8   2   38.00    3.80
   4   8  -2   41.10    1.70
   4   8  -2   40.70    4.30
   4   8  -2   40.90    1.80
  -4   8   2   39.70    1.90
   4   8  -2   40.40    1.70
   4   8  -2   41.70    1.70
   4  -8   2   43.00    2.90
   4  -8   2   40.40    3.10
  -4   8   2   39.80    2.10
   4  -8   2   40.90    3.90
  -4   8   2   40.30    2.00
   4  -8   2   43.30    3.70
  -4   8   2   41.30    2.10
  -4   8   2   39.30    2.00
   4   8  -2   41.50    2.70
  -4   8   2   38.50    1.60
   4   8  -2   38.90    2.00
   4   8  -2   40.60    1.90
   4   8   2   42.40    1.70
   4   8   2   41.90    2.60
  -4   8  -2   41.20    1.70
   4  -8  -2   39.30    4.40
  -4   8  -2   42.40    1.90
   4   8   2   42.50    2.60
  -4   8  -2   40.10    2.10
   4   8   2   43.40    1.80
   4   8   2   43.10    1.90
   4   8   2   41.60    1.80
   4   8   2   41.00    1.70
   4  -8  -2   42.20    3.70
   4  -8  -2   40.20    3.40
   4   8   2   43.60    2.00
   4  -8  -2   39.40    3.70
   4  -8  -2   38.50    4.30
  -4   8  -2   41.00    3.20
   4   8   2   42.80    1.80
   4  -8  -2   43.60    3.30
  -4   8  -2   41.90    2.30
   4   8   2   44.10    1.70
  -4   8  -2   42.60    1.70
   4  -8  -2   40.30    3.30
   4  -8  -2   40.50    3.00
   4  -8  -2   42.50    2.90
   4   8   2   40.90    1.80
  -4   8  -2   43.30    2.00
   4   8   2   41.80    1.80
  -5   8   2  197.28    6.60
  -5   8   2  218.68   10.20
   5  -8   2  195.28    8.10
   5   8  -2  195.28    7.70
   5  -8   2  196.88   10.30
   5   8  -2  202.98    6.60
   5  -8   2  204.68    9.60
   5   8  -2  200.98    7.70
   5   8  -2  193.78    6.60
  -5   8   2  197.78    6.90
   5  -8   2  194.78    8.80
  -5   8   2  194.68    6.90
   5  -8   2  164.28    8.60
   5   8  -2  196.58    6.90
   5  -8   2  198.38    9.30
  -5   8   2  190.68    7.10
  -5   8   2  200.28    6.70
   5   8  -2  199.28    6.70
   5  -8   2  197.88    8.20
  -5   8   2  198.38    6.90
   5   8  -2  195.78    9.90
   5   8  -2  193.88    6.60
   5   8  -2  199.78    7.60
   5   8  -2  193.48    6.60
  -5   8   2  191.18    7.20
   5   8  -2  196.88    6.60
   5  -8   2  188.68   10.40
   5   8  -2  200.88    6.80
  -5   8   2  199.58    6.90
   5   8   2  206.68    6.70
   5  -8  -2  200.68    8.40
  -5   8  -2  195.78    7.10
   5   8   2  203.98    6.70
  -5   8  -2  186.08    7.30
   5   8   2  199.88    7.70
  -5   8  -2  196.18    6.80
  -5   8  -2  197.18    6.90
   5   8   2  203.58    6.70
  -5   8  -2  196.78    7.00
   5   8   2  206.28    6.90
   5  -8  -2  202.38    9.10
   5  -8  -2  197.98    8.10
   5  -8  -2  197.48   10.30
   5   8   2  201.78    7.70
   5  -8  -2  190.08    7.10
  -5   8  -2  190.08    6.70
   5  -8  -2  200.88    8.80
  -5   8  -2  206.48    9.60
   5  -8  -2  208.38    9.60
   5  -8  -2  195.18    9.90
   5   8   2  203.28    6.90
  -5   8  -2  191.88    7.20
   5  -8  -2  195.48   10.50
   5   8   2  202.58    6.80
   5   8   2  201.58    6.70
   5   8   2  203.28    6.70
   6  -8   2  300.67   12.50
   6  -8   2  305.17   12.00
   6  -8   2  308.67   10.80
   6   8  -2  328.57   10.30
   6   8  -2  327.97   10.40
  -6   8   2  313.67   10.60
   6  -8   2  312.37   14.00
   6   8  -2  318.37   10.30
   6  -8   2  315.47   13.80
   6   8  -2  330.67   10.60
   6   8  -2  330.57   11.50
   6   8  -2  324.57   10.30
   6   8  -2  315.77   10.60
   6   8  -2  322.47   13.80
   6  -8   2  302.97   13.50
   6   8  -2  322.67   10.40
   6   8  -2  322.57   11.40
  -6   8   2  303.57   11.00
  -6   8   2  308.07   10.60
  -6   8   2  316.17   10.50
   6  -8   2  266.27   12.20
   6  -8   2  299.07   14.30
   6  -8   2  307.67   12.40
   6  -8   2  326.97   11.90
   6   8  -2  323.77   11.40
  -6   8   2  308.17   10.70
  -6   8   2  307.87   10.30
   6  -8   2  315.27   13.40
   6  -8  -2  305.77   11.90
   6  -8  -2  295.27   12.30
   6   8   2  325.37   10.30
  -6   8  -2  313.97   10.40
   6  -8  -2  303.67   13.20
  -6   8  -2  319.87   10.70
   6  -8  -2  308.07   13.10
   6   8   2  322.37   10.30
   6  -8  -2  292.77   12.10
  -6   8  -2  308.37   11.10
  -6   8  -2  309.27   10.30
   6  -8  -2  302.97   10.70
   6  -8  -2  317.87   13.40
  -6   8  -2  302.77   10.70
  -6   8  -2  314.07   10.60
   6   8   2  323.37   11.40
   6   8   2  327.27   10.60
   6   8   2  314.27   10.40
   6   8   2  345.77   15.50
  -7   8   2   87.59    3.40
   7  -8   2   81.89    3.70
   7   8  -2   97.19    4.30
   7  -8   2   89.19    5.90
   7  -8   2   75.39    4.90
  -7   8   2   89.99    3.30
   7   8  -2   96.09    4.20
   7   8  -2   97.69    4.30
  -7   8   2   89.89    3.20
   7  -8   2   82.99    3.90
   7  -8   2   80.89    5.00
   7  -8   2   92.29    4.50
   7  -8   2   81.19    7.00
   7   8  -2   95.09    3.50
   7   8  -2   98.19    6.40
  -7   8   2   86.09    4.10
  -7   8   2   86.39    3.40
   7  -8   2   81.99    4.80
   7  -8   2   88.49    6.70
   7  -8   2   91.19    6.00
   7   8  -2   97.19    3.30
   7  -8   2   89.09    5.00
  -7   8  -2   91.19    3.20
   7  -8  -2   84.29    4.70
   7  -8  -2   94.19    5.20
   7  -8  -2   88.99    6.30
  -7   8  -2   86.19    3.10
   7  -8  -2   78.49    4.80
   7   8   2   94.09    3.20
  -7   8  -2   85.59    3.40
  -7   8  -2   81.59    3.90
   7  -8  -2   88.29    3.60
   7   8   2   98.99    7.50
  -7   8  -2   84.09    3.40
   7  -8  -2   85.99    4.80
   7  -8  -2   77.49    5.60
   7   8   2  106.09    4.20
   8   8  -2   20.00    2.30
   8   8  -2   18.70    1.00
   8   8  -2   20.50    5.00
   8  -8   2   19.60    3.40
  -8   8   2   21.10    1.00
   8  -8   2   19.30    2.70
   8  -8   2   16.50    1.70
  -8   8   2   18.60    1.00
   8   8  -2   20.30    1.90
   8  -8   2   19.10    1.90
   8  -8   2   24.30    2.70
   8  -8  -2   20.20    2.30
   8  -8  -2   21.30    1.60
   8  -8  -2   23.80    3.80
  -8   8  -2   19.20    1.00
   8  -8  -2   19.40    2.90
  -8   8  -2   20.90    1.00
   8  -8  -2   16.80    2.00
   8   8   2   19.60    1.10
   9   8  -2   14.30    2.70
   9  -8   2    9.20    1.50
  -9   8   2   12.90    0.70
   9   8  -2   14.70    1.70
   9  -8   2   14.20    2.70
   9  -8   2   16.10    1.80
   9  -8   2   13.60    1.60
   9  -8   2   15.90    1.60
   9  -8  -2   15.30    1.60
   9  -8  -2   12.70    1.80
   9  -8  -2   14.10    2.50
   9  -8  -2   13.20    1.90
  -9   8  -2   12.80    0.70
   9  -8  -2   12.90    2.00
   9  -8  -2   13.00    1.40
   0   9  -2   17.60    2.00
   0   9   2   17.00    1.00
   0   9   2   19.30    1.10
   0  -9  -2   18.40    1.90
   0   9   2   16.80    1.00
   0   9  -2   19.60    1.20
   0   9   2   17.70    2.00
   0   9  -2   19.30    1.20
   0  -9   2   21.80    2.80
   0   9   2   18.90    1.10
   0  -9   2   19.30    1.90
   0   9  -2   19.10    1.10
   0   9  -2   16.60    1.10
   0   9   2   17.80    1.00
   0   9  -2   18.50    1.30
   0   9  -2   19.50    1.70
   0  -9   2   21.50    2.70
   0  -9  -2   18.80    2.40
   0   9   2   18.00    1.10
   0   9  -2   21.10    1.10
   0   9  -2   18.30    1.10
   0   9   2   18.50    1.10
   0   9   2   19.50    1.70
   0   9   2   17.90    1.20
   0  -9  -2   16.60    2.10
   0  -9   2   20.40    3.60
   0   9  -2   17.80    1.00
   0   9  -2   15.70    1.10
   0  -9   2   18.60    2.20
   0   9  -2   19.80    1.20
   0  -9  -2   16.90    2.60
   0   9   2   18.70    1.30
   0   9  -2   18.30    1.00
   0   9   2   17.90    1.10
   0   9  -2   19.10    1.10
   0   9   2   16.60    1.10
   0   9   2   18.50    1.10
   0   9   2   18.30    1.00
   0   9   2   17.50    1.00
   0  -9   2   21.60    3.00
  -1  -9  -2    5.50    1.20
  -1   9   2    8.70    0.70
  -1   9   2    8.30    0.80
  -1  -9  -2    6.80    2.00
  -1   9   2    7.00    0.90
   1   9  -2    6.90    0.70
   1  -9   2    8.40    2.00
   1   9  -2    6.90    0.70
   1  -9   2    8.20    2.00
   1  -9   2    5.90    1.80
   1   9  -2    6.60    0.70
   1   9  -2    6.70    0.70
   1  -9   2    5.70    1.50
  -1   9   2    7.40    0.80
  -1   9   2    7.80    1.00
  -1   9   2    8.30    1.70
   1  -9   2    6.80    1.60
  -1   9   2    6.70    0.70
   1  -9   2    6.60    1.80
   1   9  -2    7.00    1.00
  -1   9   2    8.30    0.80
   1  -9   2    8.20    1.50
  -1   9   2    9.30    0.80
   1   9  -2    6.20    0.70
   1   9  -2    7.50    0.90
  -1   9   2    8.40    0.80
  -1   9   2    6.40    0.60
   1   9  -2    7.80    0.70
   1   9  -2    6.80    1.20
   1   9  -2    6.70    0.60
   1   9  -2    7.00    1.40
   1  -9   2    5.10    2.10
  -1  -9  -2    5.50    1.50
   1   9  -2    7.20    0.80
   1   9  -2    6.40    0.70
  -1   9   2    8.30    1.20
   1   9   2    6.60    0.60
   1   9   2    6.60    1.30
   1  -9  -2    8.10    1.70
   1   9   2    5.80    0.60
  -1   9  -2    8.20    0.70
  -1  -9   2    6.70    2.00
   1   9   2    6.40    0.80
   1  -9  -2    6.90    2.30
   1  -9  -2    8.20    1.50
  -1   9  -2    6.90    1.00
  -1   9  -2    7.70    0.80
   1   9   2    6.10    0.60
   1   9   2    6.50    0.70
   1  -9  -2    7.30    1.60
  -1   9  -2    6.70    0.60
  -1   9  -2    7.10    0.70
  -1   9  -2    6.90    0.90
  -1   9  -2    8.00    0.90
   1  -9  -2    7.60    1.60
  -1  -9   2    7.70    1.90
  -1   9  -2    6.00    1.20
  -1  -9   2    6.00    1.20
   1   9   2    5.80    1.30
   1   9   2    6.10    0.70
  -1   9  -2    7.50    0.80
  -1   9  -2    6.90    0.70
   1  -9  -2    6.90    1.90
   1   9   2    6.10    0.60
   1   9   2    5.40    0.60
   1   9   2    6.30    0.60
   1   9   2    6.70    0.70
   1  -9  -2    6.10    1.40
  -1   9  -2    6.00    1.40
   1   9   2    5.80    0.80
  -2   9   2  381.06   12.90
   2   9  -2  371.96   12.70
   2   9  -2  377.16   12.90
   2  -9   2  406.16   16.00
  -2   9   2  396.76   12.60
  -2   9   2  392.56   13.30
   2   9  -2  381.76   12.80
   2   9  -2  387.26   12.60
   2   9  -2  385.76   12.60
  -2   9   2  383.56   13.00
  -2   9   2  385.16   13.10
   2   9  -2  382.16   13.50
  -2  -9  -2  353.66   14.30
   2   9  -2  381.06   12.60
   2  -9   2  428.96   14.90
   2  -9   2  394.66   13.90
   2  -9   2  397.26   13.80
   2   9  -2  380.46   13.40
   2   9  -2  385.86   12.80
   2  -9   2  386.66   14.40
  -2   9   2  397.76   13.00
  -2   9   2  387.76   12.60
   2  -9   2  415.76   15.30
   2  -9   2  390.86   15.10
   2   9  -2  385.06   12.60
   2   9  -2  391.06   12.70
  -2  -9  -2  373.06   13.90
   2   9  -2  377.96   12.60
   2  -9   2  389.56   15.00
  -2   9   2  387.16   14.50
   2   9  -2  381.36   12.60
   2   9   2  382.56   13.30
  -2   9  -2  391.26   13.00
   2   9   2  378.86   12.60
   2   9   2  373.86   12.90
  -2   9  -2  386.86   14.60
   2  -9  -2  386.56   14.40
   2  -9  -2  406.86   14.00
  -2   9  -2  385.16   12.60
  -2   9  -2  397.16   13.20
  -2   9  -2  383.36   13.00
   2   9   2  373.76   12.60
  -2   9  -2  388.86   12.90
   2   9   2  387.56   13.50
   2  -9  -2  414.36   16.30
   2  -9  -2  388.76   14.40
   2  -9  -2  427.26   15.40
   2   9   2  374.26   12.80
   2  -9  -2  403.86   14.10
   2   9   2  381.56   12.60
  -2   9  -2  385.46   12.70
   2   9   2  377.56   12.60
  -2  -9   2  378.86   14.30
   2  -9  -2  395.16   14.90
   2   9   2  379.86   12.60
   2   9   2  380.16   12.60
   2  -9  -2  404.36   14.10
  -2   9  -2  402.16   12.70
  -2  -9   2  371.86   14.40
   2   9   2  373.26   12.60
   2   9   2  379.06   12.70
   2   9   2  375.76   12.70
  -3   9   2   23.60    2.50
  -3   9   2   22.10    1.50
   3   9  -2   27.20    3.90
  -3   9   2   23.70    1.30
   3   9  -2   26.30    2.10
   3  -9   2   22.50    3.40
   3  -9   2   24.50    3.50
  -3   9   2   23.40    1.40
   3   9  -2   26.40    1.50
   3  -9   2   19.40    2.70
  -3   9   2   27.10    1.50
  -3   9   2   24.50    1.70
   3  -9   2   24.70    3.70
   3  -9   2   23.60    2.40
   3   9  -2   24.60    1.40
   3  -9   2   22.90    3.80
  -3   9   2   24.10    1.20
   3  -9   2   20.40    3.20
   3  -9   2   26.20    3.10
   3  -9   2   23.30    2.30
  -3   9   2   23.80    1.50
   3   9  -2   27.00    1.70
   3   9   2   25.80    2.00
   3   9   2   23.90    1.50
   3  -9  -2   27.40    2.60
   3  -9  -2   19.80    2.80
  -3   9  -2   22.40    1.50
   3   9   2   24.90    1.30
  -3   9  -2   23.80    1.30
   3  -9  -2   25.20    4.20
   3  -9  -2   25.30    3.40
  -3   9  -2   21.80    1.50
   3  -9  -2   26.80    4.50
  -3   9  -2   22.00    1.10
   3  -9  -2   23.50    3.40
  -3  -9   2   19.60    2.70
  -3   9  -2   23.10    1.50
  -3   9  -2   22.30    2.50
   3  -9  -2   21.20    2.70
   3  -9  -2   20.20    2.70
  -3   9  -2   22.10    1.10
  -3   9  -2   23.50    1.40
  -3  -9   2   27.10    3.40
   4   9  -2   14.10    1.00
   4  -9   2   19.00    3.00
   4  -9   2   16.20    3.10
   4   9  -2   13.00    1.00
   4   9  -2   15.10    1.90
   4   9  -2   14.50    1.10
   4  -9   2   15.30    2.90
   4   9  -2   13.40    1.30
  -4   9   2   14.60    0.90
  -4   9   2   12.70    1.30
  -4   9   2   14.40    1.30
   4  -9   2   15.30    3.40
  -4   9   2   13.80    2.30
  -4   9   2   14.60    1.10
   4   9  -2   12.90    3.30
   4  -9   2   13.80    2.00
   4  -9   2   14.30    2.60
   4  -9   2   12.60    2.80
   4   9  -2   13.30    1.00
   4   9  -2   15.60    1.20
  -4   9   2   14.20    1.10
   4   9  -2   13.60    1.00
   4   9  -2   14.00    1.10
   4  -9   2   15.80    2.20
   4   9  -2   15.10    1.00
   4   9  -2   13.00    1.00
   4  -9   2   18.20    2.30
  -4   9   2   14.30    1.00
  -4   9   2   13.50    1.80
   4  -9  -2   13.30    2.70
   4   9   2   15.50    1.10
  -4   9  -2   14.70    2.30
  -4   9  -2   14.40    1.30
   4   9   2   14.50    1.00
   4   9   2   17.60    1.30
  -4   9  -2   14.10    1.10
   4  -9  -2   14.70    1.90
   4  -9  -2   15.00    3.30
  -4   9  -2   15.00    1.40
   4   9   2   14.10    1.20
   4   9   2   15.30    1.10
  -4   9  -2   14.70    0.90
  -4   9  -2   16.30    0.90
   4   9   2   14.70    1.00
   4   9   2   15.90    1.00
  -4   9  -2   16.10    1.10
   4   9   2   15.40    1.00
   4  -9  -2   12.80    2.40
   4  -9  -2   13.90    2.30
   4   9   2   14.10    1.00
   4  -9  -2   13.40    2.40
  -4   9  -2   14.90    1.30
  -4   9  -2   14.00    1.10
   4  -9  -2   10.20    3.00
   4   9   2   16.30    1.90
   4  -9  -2    9.70    2.20
   4   9   2   15.80    1.00
   4  -9  -2   17.00    2.30
  -5   9   2  117.59    4.80
  -5   9   2  122.59    4.60
   5   9  -2  125.89    4.30
   5   9  -2  124.99    4.30
  -5   9   2  123.99    4.60
   5   9  -2  122.69    4.50
   5  -9   2  120.99    5.70
  -5   9   2  124.29    4.60
   5   9  -2  126.19    5.40
   5  -9   2  124.49    8.10
   5  -9   2  122.19    7.40
   5   9  -2  126.29    5.40
   5   9  -2  122.09    4.30
  -5   9   2  124.69    4.60
   5  -9   2  119.19    6.50
   5   9  -2  127.79    4.40
   5   9  -2  123.29    4.30
   5  -9   2  126.39    7.10
  -5   9   2  122.99    4.20
  -5   9   2  123.09    4.40
   5   9  -2  123.89    4.30
   5  -9   2  128.09    6.60
   5   9  -2  124.69    4.60
   5  -9   2  125.89    6.00
   5   9  -2  123.79    7.40
   5   9  -2  126.59    4.30
   5  -9   2  118.89    7.50
  -5   9   2  119.79    4.90
   5  -9  -2  125.59    6.60
   5  -9  -2  132.89    6.70
   5   9   2  128.49    4.40
  -5   9  -2  123.79    5.00
   5   9   2  125.89    4.40
   5  -9  -2  129.99    7.30
  -5   9  -2  124.39    4.30
   5   9   2  126.99    4.40
   5   9   2  126.79    4.60
  -5   9  -2  124.29    4.40
   5  -9  -2  120.39    8.20
   5   9   2  127.19    4.60
  -5   9  -2  128.29    4.70
   5  -9  -2  122.29    5.90
  -5   9  -2  128.29    4.80
   5   9   2  127.19    4.40
   5  -9  -2  123.09    7.00
   5   9   2  129.39    5.40
   5  -9  -2  122.69    8.10
  -5   9  -2  120.29    4.90
   5  -9  -2  121.09    6.90
   5   9   2  126.89    4.40
   5   9   2  128.69    4.40
   5   9   2  129.19    4.40
  -5   9  -2  124.09    4.70
   5   9   2  128.39    5.40
  -6   9   2   93.19    3.60
  -6   9   2   96.39    3.60
   6  -9   2   89.59    5.00
   6  -9   2   90.39    7.90
   6  -9   2   98.59    7.50
  -6   9   2   95.99    3.30
  -6   9   2   90.39    3.90
   6   9  -2   98.99    4.90
   6   9  -2   98.29    4.50
   6  -9   2   88.99    7.40
   6   9  -2   93.29    4.40
   6   9  -2   95.59    6.40
   6   9  -2   92.59    3.70
   6   9  -2   95.99    3.40
   6   9  -2   95.69    3.40
   6   9  -2   96.19    3.40
   6  -9   2   99.39    6.20
   6   9  -2   99.09    3.60
   6   9  -2   96.49    3.40
   6  -9   2   90.69    5.00
   6   9  -2   99.59    3.40
  -6   9   2   92.59    3.70
   6   9   2   96.99    5.00
  -6   9  -2   97.29    3.70
  -6   9  -2   93.99    3.60
  -6   9  -2   95.19    3.40
   6  -9  -2   92.69    5.00
  -6   9  -2   89.09    4.00
   6   9   2  102.09    3.70
  -6   9  -2   96.79    3.80
   6  -9  -2   81.29    7.80
   6  -9  -2   93.39    5.10
   6   9   2   98.89    4.40
   6  -9  -2   97.89    7.20
   6   9   2   96.59    3.40
   6   9   2   96.49    3.40
   6   9   2   98.79    3.50
  -6   9  -2   92.39    3.70
   7   9  -2   13.80    1.70
  -7   9   2   14.00    0.90
  -7   9   2   14.20    0.80
   7   9  -2   14.20    1.00
   7  -9   2   11.30    1.30
   7   9  -2   14.40    1.60
   7  -9   2   13.30    2.80
   7   9  -2   13.90    1.00
   7  -9   2   14.50    2.00
   7  -9   2   13.50    4.00
   7  -9   2   16.10    2.10
   7   9  -2   16.50    3.30
   7   9  -2   14.10    1.20
  -7   9   2   12.60    1.00
   7  -9   2   14.50    2.90
  -7   9   2   11.80    1.20
   7  -9   2   14.00    3.30
   7   9  -2   13.10    1.80
   7  -9  -2   14.00    5.20
   7   9   2   13.50    0.90
  -7   9  -2   13.60    0.90
   7  -9  -2   12.90    1.30
  -7   9  -2   12.30    1.00
  -7   9  -2   14.10    0.80
   7  -9  -2   13.10    2.00
   7  -9  -2   12.30    2.20
  -7   9  -2   13.60    1.10
   7  -9  -2   11.50    3.00
   8  -9   2   75.59    3.60
   8   9  -2   76.49    3.20
   8  -9   2   71.29    4.00
   8  -9   2   65.39    3.80
   8  -9   2   72.89    3.10
   8  -9   2   75.09    3.90
   8   9  -2   80.29    4.70
   8  -9  -2   74.19    3.70
   8  -9  -2   70.59    3.00
  -8   9  -2   75.09    2.80
   8   9   2   79.39    2.60
   8  -9  -2   72.39    4.50
   8  -9  -2   68.69    3.80
   8  -9  -2   66.59    4.00
   0  10  -2  209.38    6.80
   0  10  -2  199.88    6.90
   0  10  -2  202.98    7.60
   0  10   2  197.88    6.80
   0 -10  -2  203.78    8.50
   0  10  -2  201.98    6.80
   0 -10  -2  197.08    8.20
   0  10   2  200.38    6.80
   0  10  -2  191.68    7.00
   0 -10  -2  201.18    9.20
   0 -10   2  218.48    8.40
   0 -10  -2  195.48    8.40
   0  10  -2  209.38    6.80
   0  10   2  197.88    6.80
   0  10   2  206.18    6.80
   0  10   2  177.28    8.30
   0 -10   2  206.28    8.60
   0  10   2  204.78    6.80
   0  10  -2  206.78    6.90
   0  10   2  196.68    6.80
   0  10  -2  202.08    6.80
   0  10   2  205.08    6.80
   0 -10   2  218.18    9.10
   0  10  -2  211.68    6.80
   0  10  -2  201.08    7.40
   0 -10   2  221.58   10.40
   0  10  -2  204.78    6.80
   0  10   2  197.98    7.10
   0  10  -2  196.48    7.10
   0  10   2  200.38    7.60
   0  10  -2  194.18    7.20
   0  10   2  203.88    6.90
   0  10   2  192.38    6.80
   0 -10   2  209.68    8.20
   1 -10   2   36.80    4.10
   1  10  -2   49.70    2.80
  -1  10   2   42.00    1.90
   1  10  -2   48.30    2.60
   1 -10   2   50.99    5.50
  -1  10   2   45.10    2.00
   1 -10   2   48.10    4.20
  -1  10   2   45.00    2.00
  -1  10   2   41.60    2.00
  -1  10   2   43.50    2.20
  -1 -10  -2   46.60    3.60
   1 -10   2   45.20    3.40
   1  10  -2   48.80    1.90
   1  10  -2   52.09    2.00
  -1 -10  -2   48.70    4.30
  -1  10   2   45.10    2.60
   1  10  -2   47.30    2.00
   1 -10   2   49.20    3.10
   1  10  -2   48.10    2.20
  -1 -10  -2   47.00    3.80
  -1  10   2   44.80    2.40
   1  10  -2   47.90    1.90
   1 -10   2   52.29    4.30
   1  10  -2   48.90    1.90
   1  10  -2   47.70    1.90
  -1  10   2   44.90    1.90
   1  10  -2   49.10    2.10
  -1  10   2   41.50    4.00
  -1  10   2   43.50    1.90
   1  10  -2   48.20    1.90
   1  10  -2   48.70    1.90
   1  10  -2   47.40    1.90
  -1  10   2   45.20    1.90
  -1  10   2   43.40    1.90
  -1  10  -2   42.50    1.90
   1  10   2   49.00    2.70
   1 -10  -2   44.90    3.20
  -1  10  -2   43.20    2.20
   1  10   2   47.50    2.00
  -1 -10   2   47.70    4.20
   1  10   2   48.30    1.90
   1  10   2   49.30    1.90
  -1  10  -2   46.20    1.90
   1 -10  -2   45.40    3.70
  -1 -10   2   53.09    3.60
   1 -10  -2   41.80    3.60
  -1  10  -2   43.30    2.10
  -1  10  -2   45.00    2.00
   1  10   2   48.90    1.90
   1  10   2   47.60    1.90
   1  10   2   48.10    1.90
   1  10   2   47.90    1.90
   1  10   2   47.70    2.00
  -1  10  -2   41.60    2.60
   1  10   2   46.80    2.50
  -1  10  -2   43.30    2.00
   1 -10  -2   44.50    3.90
   1 -10  -2   47.90    4.60
  -1  10  -2   42.60    1.90
  -1 -10   2   49.80    3.20
   1  10   2   48.10    1.90
   1  10   2   46.70    1.90
   1 -10  -2   45.00    3.60
  -1  10  -2   45.00    2.60
   1  10   2   48.10    2.20
  -1 -10   2   46.90    3.60
  -1  10  -2   45.10    3.40
  -1  10  -2   43.80    1.90
  -2  10   2   28.80    2.80
  -2 -10  -2   28.90    2.90
   2 -10   2   35.80    2.70
  -2  10   2   30.40    1.60
   2  10  -2   31.30    1.50
   2  10  -2   30.70    1.40
   2 -10   2   37.30    3.90
   2  10  -2   32.30    1.50
   2 -10   2   26.70    3.80
  -2  10   2   29.00    1.80
  -2  10   2   31.00    1.50
   2 -10   2   27.90    3.90
   2  10  -2   31.40    1.80
  -2 -10  -2   23.00    3.00
   2  10  -2   32.10    3.60
   2  10  -2   31.60    1.50
  -2  10   2   28.40    1.40
   2  10  -2   29.80    2.20
   2  10  -2   30.90    1.50
  -2  10   2   31.70    1.60
  -2  10   2   31.60    2.20
   2  10  -2   31.30    1.60
   2  10  -2   32.20    1.50
  -2  10   2   29.90    1.40
   2  10  -2   31.50    1.50
   2 -10   2   34.80    3.80
  -2 -10  -2   25.30    3.60
   2 -10   2   34.80    3.10
   2 -10   2   36.60    4.70
   2  10  -2   31.40    1.50
   2  10  -2   31.40    1.60
  -2  10   2   30.00    1.80
   2 -10   2   37.40    3.10
  -2  10  -2   32.30    2.90
   2  10   2   29.90    1.40
  -2  10  -2   32.20    1.50
  -2 -10   2   35.90    2.70
   2 -10  -2   37.00    3.40
   2  10   2   29.70    1.50
  -2  10  -2   31.20    1.80
   2  10   2   31.10    1.40
   2  10   2   28.80    1.40
   2 -10  -2   31.90    2.90
  -2 -10   2   30.50    2.90
   2 -10  -2   30.10    3.20
  -2  10  -2   31.50    1.80
   2 -10  -2   29.50    4.70
   2  10   2   29.90    1.50
   2 -10  -2   28.80    3.30
   2  10   2   30.50    1.60
   2  10   2   29.40    2.20
   2 -10  -2   26.90    3.70
  -2 -10   2   30.80    4.10
   2  10   2   30.90    1.60
   2  10   2   30.70    1.40
  -2 -10   2   29.40    3.60
   2 -10  -2   29.40    3.40
  -2  10  -2   31.80    1.60
  -2  10  -2   32.20    1.70
  -2  10  -2   30.30    1.40
   2  10   2   29.90    1.70
   2  10   2   30.50    1.40
   2  10   2   30.20    1.50
   3 -10   2  419.96   17.40
   3  10  -2  380.46   13.40
  -3  10   2  408.66   13.40
   3  10  -2  383.06   13.20
   3  10  -2  393.16   14.00
   3  10  -2  391.46   13.00
   3  10  -2  382.96   16.00
   3 -10   2  418.46   14.50
   3  10  -2  387.46   13.00
  -3  10   2  409.56   13.00
   3  10  -2  394.36   13.00
   3  10  -2  395.96   13.00
   3  10  -2  394.06   13.00
   3 -10   2  402.66   15.60
  -3  10   2  381.26   13.50
   3  10  -2  389.46   13.00
   3  10  -2  388.26   14.00
  -3  10   2  407.36   13.70
   3 -10   2  396.86   15.50
   3 -10   2  417.26   14.70
   3 -10   2  443.06   16.40
   3  10  -2  387.46   13.20
   3 -10   2  397.86   16.30
   3 -10   2  396.56   14.80
   3 -10   2  411.26   14.80
   3  10  -2  393.46   13.10
  -3  10   2  407.36   13.30
   3 -10   2  390.66   16.20
  -3  10   2  399.96   13.40
   3 -10  -2  450.75   16.80
  -3  10  -2  387.46   13.70
   3  10   2  392.16   14.10
   3 -10  -2  436.66   15.20
   3 -10  -2  404.86   15.70
   3  10   2  400.36   13.30
   3  10   2  397.76   13.20
   3  10   2  396.86   13.20
   3  10   2  396.66   13.20
   3 -10  -2  412.26   15.00
   3  10   2  399.36   13.20
   3  10   2  397.36   13.40
   3  10   2  396.96   13.20
   3  10   2  395.66   14.20
  -3  10  -2  406.86   13.20
   3 -10  -2  404.96   15.70
   3  10   2  395.26   13.20
  -3  10  -2  407.76   13.60
   3  10   2  388.66   13.20
   3 -10  -2  412.16   16.50
   3 -10  -2  408.06   15.80
  -3  10  -2  410.06   13.50
   3 -10  -2  409.36   15.20
   3  10   2  393.36   13.40
   3  10   2  397.76   13.20
  -3  10  -2  399.56   13.60
   3 -10  -2  425.46   17.80
   4 -10   2   87.59    4.80
   4  10  -2   88.09    3.10
   4  10  -2   88.39    4.10
   4  10  -2   90.39    3.10
   4 -10   2   78.09    5.30
   4  10  -2   89.09    3.10
  -4  10   2   85.99    3.40
   4  10  -2   86.19    3.10
   4  10  -2   85.69    3.40
   4  10  -2   87.49    4.10
   4 -10   2   77.89    6.20
   4  10  -2   86.99    5.90
   4  10  -2   85.79    3.20
  -4  10   2   83.59    3.50
   4 -10   2   84.89    6.80
   4 -10   2   91.49    6.00
   4  10  -2   87.39    3.10
  -4  10   2   88.49    3.50
   4 -10   2   85.49    5.80
  -4  10   2   80.59    3.80
   4  10  -2   86.19    3.10
   4 -10   2   77.49    6.00
  -4  10   2   83.59    3.10
   4  10  -2   86.29    3.30
  -4  10   2   84.89    3.50
   4  10  -2   84.69    3.10
   4 -10   2   72.39    5.90
  -4  10  -2   85.29    3.50
   4 -10  -2   79.59    5.50
   4 -10  -2   89.49    4.90
  -4  10  -2   85.69    3.80
   4  10   2   84.79    3.10
   4  10   2   83.49    4.00
   4  10   2   80.99    3.10
   4 -10  -2   95.09    7.30
   4  10   2   83.89    3.10
  -4  10  -2   83.39    3.10
   4 -10  -2   76.89    6.60
   4  10   2   86.99    3.10
   4  10   2   87.19    3.30
  -4  10  -2   84.69    3.40
   4 -10  -2   78.69    5.30
   4 -10  -2   85.09    5.40
   4  10   2   83.09    3.10
   4  10   2   85.99    3.30
   4  10   2   80.59    3.00
  -4  10  -2   83.09    3.40
  -4  10  -2   84.39    3.00
   4 -10  -2   91.89    6.10
   4 -10  -2   81.09    5.60
   4  10   2   86.29    4.10
   4 -10  -2   80.19    4.60
   4  10   2   85.19    3.10
   4  10   2   84.79    3.10
   5  10  -2   90.89    3.30
   5 -10   2  101.59    8.90
   5  10  -2   86.99    3.50
  -5  10   2   92.89    3.50
   5  10  -2   91.39    4.30
  -5  10   2   96.09    3.60
   5  10  -2   90.19    3.30
   5 -10   2   95.09    5.10
   5 -10   2   76.49    7.50
   5  10  -2   87.79    4.30
   5 -10   2   98.39    6.20
   5  10  -2   88.49    3.30
   5 -10   2   96.19    5.00
   5 -10   2  103.79    6.20
   5  10  -2   90.69    3.30
   5  10  -2   89.49    3.20
   5  10  -2   87.19    3.50
   5  10  -2   88.79    3.30
  -5  10   2   95.09    3.60
  -5  10   2   93.49    3.30
   5  10  -2   88.29    3.30
   5  10  -2   87.69    6.00
   5  10   2   90.09    3.30
  -5  10  -2   98.49    3.30
   5  10   2   88.99    3.30
   5  10   2   86.69    3.30
  -5  10  -2   92.79    3.60
  -5  10  -2   95.49    3.50
   5 -10  -2   93.39   10.00
   5 -10  -2   97.39    4.80
  -5  10  -2   92.99    3.40
   5  10   2   90.19    3.30
   5  10   2   87.19    3.20
   5  10   2   88.49    4.20
   5  10   2   87.39    3.50
   5  10   2   91.19    4.30
   5 -10  -2   96.39    6.00
   5  10   2   88.09    3.20
   5 -10  -2   96.89    8.00
   5 -10  -2   89.99    7.40
   5  10   2   89.59    3.30
   5  10   2   94.19    3.50
   5  10   2   87.39    3.30
   5 -10  -2  101.49    6.30
  -5  10  -2   94.29    3.60
   5 -10  -2   99.49    5.20
   6 -10   2   18.70    3.30
   6  10  -2   20.10    1.00
  -6  10   2   18.30    1.00
  -6  10   2   18.10    1.20
   6  10  -2   20.60    1.10
   6  10  -2   19.50    1.30
   6  10  -2   18.60    1.10
   6  10  -2   19.70    3.50
   6  10  -2   20.50    1.10
   6  10  -2   19.00    1.30
   6  10  -2   18.50    1.30
   6 -10   2   19.40    3.60
   6  10  -2   18.30    2.00
  -6  10   2   18.90    1.20
   6  10  -2   20.00    1.10
   6 -10   2   20.40    2.40
   6 -10   2   16.50    3.40
  -6  10   2   16.80    1.30
   6 -10   2   16.80    3.80
   6  10  -2   19.80    2.00
   6 -10   2   19.90    2.10
   6 -10  -2   16.70    3.10
  -6  10  -2   17.60    1.20
   6 -10  -2   14.40    2.90
   6  10   2   18.60    2.50
  -6  10  -2   16.30    1.00
   6  10   2   20.20    1.10
   6 -10  -2   17.20    3.40
   6  10   2   19.60    1.10
   6 -10  -2   12.80    2.50
   6  10   2   17.70    1.80
  -6  10  -2   18.50    0.90
   6  10   2   19.10    1.00
  -6  10  -2   17.30    1.20
   6  10   2   19.70    1.00
   6  10   2   20.00    1.00
   6 -10  -2   16.80    2.20
   6  10   2   19.70    1.10
   7 -10   2    9.00    1.80
   7  10  -2    7.50    2.10
   7 -10   2    9.40    2.40
  -7  10   2    7.60    0.60
   7 -10   2    5.20    1.70
   7  10  -2    8.10    0.70
   7  10  -2    9.30    1.00
  -7  10   2    8.50    0.70
   7 -10   2    7.90    1.50
   7  10  -2    9.80    1.50
   7 -10   2    6.80    3.10
   7 -10   2    6.50    1.60
   7 -10  -2    6.50    1.70
   7  10   2    7.20    0.70
  -7  10  -2    8.00    0.70
   7 -10  -2    8.60    2.40
  -7  10  -2    8.40    0.90
   7 -10  -2    8.60    3.20
   7  10   2    8.50    0.80
   7 -10  -2    9.50    1.80
   7 -10  -2    9.50    1.60
   8  10  -2   44.40    3.40
   8 -10   2   34.40    2.40
   8 -10   2   37.60    3.20
   8 -10   2   43.40    3.80
   8 -10  -2   40.20    3.20
  -8  10  -2   38.90    1.50
   8 -10  -2   41.30    4.00
   0  11  -2  242.68    8.20
   0 -11   2  240.18    9.70
   0  11  -2  232.58    8.80
   0 -11  -2  214.68   11.00
   0  11   2  233.08    8.30
   0  11   2  236.18    7.90
   0  11   2  234.48    7.90
   0 -11  -2  229.48    9.90
   0  11  -2  238.98    7.90
   0  11  -2  240.08    8.00
   0  11   2  232.58    7.90
   0  11   2  231.28    7.90
   0  11   2  237.98    7.90
   0 -11  -2  260.47   10.20
   0 -11   2  250.77    9.80
   0  11  -2  239.48    7.90
   0  11  -2  239.68    8.10
   0 -11   2  250.07   10.60
   0  11  -2  240.58    7.90
   0 -11  -2  252.47   11.30
   0  11   2  237.08    7.90
   0  11   2  230.78    8.10
   0  11   2  236.38    8.00
   0  11   2  231.78    7.90
   0  11  -2  238.58    8.60
   0  11   2  233.18    8.80
   0 -11   2  234.78   10.00
   0  11  -2  236.68    7.90
   0  11  -2  233.38    7.90
   0  11  -2  240.38    7.90
   0  11  -2  237.28    8.30
   0 -11   2  243.18   10.90
   1  11  -2   54.19    2.10
  -1  11   2   52.49    2.50
  -1  11   2   54.09    2.10
[truncated: 6,372,287 more chars]
